# Supplementary material for: Integrating 730,947 exome sequences with clinical literature improves gene discovery
Source: medRxiv. 2026 Mar 25:2026.03.23.26349081. Preprint. [Version 1] doi: 10.64898/2026.03.23.26349081 (PMC13042128; doi:10.64898/2026.03.23.26349081)
Supplement: Supplement 1 [file media-1.gz]

Archive with 1 entries (1 files):
- media-1
