# Supplementary material for: Integrating 730,947 exome sequences with clinical literature improves gene discovery
Source: medRxiv. 2026 Mar 25:2026.03.23.26349081. Preprint. [Version 1] doi: 10.64898/2026.03.23.26349081 (PMC13042128; doi:10.64898/2026.03.23.26349081)
Supplement: Supplement 2 [file media-2.tsv]

gene_symbol	ensg	obs_lof	exp_lof	LOEUF	obs_mis	exp_mis	obs_loeuf_mis	exp_loeuf_mis	LOEUF_MIS	kappa_uncapped	PEPPER_XGB	OMELET_XGB	PEPPER_LLM	OMELET_LLM	Discovery_Potential	PEPPER_XGB_pct	PEPPER_LLM_pct	Discovery_Potential_pct	LOEUF_MIS_pct	OMELET_XGB_pct	OMELET_LLM_pct
A1BG	ENSG00000121410	32	43.08848551034	0.997539208248592	0	0	32	43.08848551034	0.997539208248592	58640.9753086419	0.0208932235836983	0.937285664452056	0	0.957442892077673	1.7094	16.231638418079097	24.534274652698702	45.90684931506849	41.51944429251216	32.30787158422187	25.036415545067882
A1BG-AS1	ENSG00000268895	NA	NA	NA	NA	NA	NA	NA	NA	NA	NA	NA	0	NA	NA	NA	24.534274652698702	NA	NA	NA	NA
A1CF	ENSG00000148584	42	57.35834568192	0.947097511982068	12	19.4043033333333	54	76.7626490152533	0.882461585591181	472.409593616129	0.057519119232893	0.912664564769531	0.007214	0.947743642148412	1.928	63.44632768361582	59.23935322250057	51.64657534246575	51.238855767653014	64.14379770436403	50.94680417176484
A2M	ENSG00000175899	121	178.32229896714	0.789124581755747	0	0.0536133333333333	121	178.375912300473	0.788887399511252	139.819422847226	0.0782381519675255	0.887562707564406	0.048166	0.914850228279541	3.7962	76.57062146892656	75.07629241630607	73.86849315068493	58.950938029863806	75.3656120724815	70.96661422828177
A2ML1	ENSG00000166535	140	164.34223298016	0.980170048373947	0	0	140	164.34223298016	0.980170048373947	8.43660575998777	0.0387708768248558	0.998127784845473	0.105133	0.88739215302953	0.0177	40.74576271186441	84.76884536552038	2.926027397260274	42.96340863096866	4.946687642020635	78.5876595000874
A2ML1-AS1	ENSG00000256661	NA	NA	NA	NA	NA	NA	NA	NA	NA	NA	NA	0	NA	NA	NA	24.534274652698702	NA	NA	NA	NA
A2MP1	ENSG00000256069	NA	NA	NA	NA	NA	NA	NA	NA	NA	NA	NA	0	NA	NA	NA	24.534274652698702	NA	NA	NA	NA
A3GALT2	ENSG00000184389	11	13.18917292374	1.38048946330295	0	0	11	13.18917292374	1.38048946330295	1015.74958472003	0.0167705006897449	0.937675363682367	0.004416	0.95477680086474	1.2192	10.757062146892656	56.45866545206103	28.87945205479452	18.41054531532025	27.466060711996747	46.85661014974072
A4GALT	ENSG00000128274	0	1.845796894	1.62300212081405	0.666666666666667	0.891	0.666666666666667	2.736796894	1.53191660601136	15.3256558043701	0.0326350070536137	0.976680201307099	0.084666	0.890471768964863	2.1838	31.819209039548024	82.0951947164655	56.9013698630137	13.920035005196084	8.081337761463615	78.02831672784478
A4GNT	ENSG00000118017	6	8.03823375439	1.47325843142502	0	0.0349733333333333	6	8.07320708772333	1.46687623936077	29646.2744498209	0.0367317050695419	0.917818890189756	6.53e-4	0.957375570087625	1.3878	37.93785310734463	49.722158961512186	35.583561643835615	15.681233933161948	51.401270174211966	28.771193847229497
AAAS	ENSG00000094914	47	58.82025639851	1.01895968020299	0.333333333333333	0.51783	47.3333333333333	59.33808639851	1.01635238165167	252.920998051094	0.0606031194329262	0.914859597021845	0.046064	0.91665919325745	1.073	65.90395480225989	74.6549760874516	22.66849315068493	39.93327134496527	62.12200664219542	69.50416593835577
AACS	ENSG00000081760	67	89.36468060004	0.918798118873999	1.66666666666667	2.50636666666667	68.6666666666667	91.8710472667067	0.91367501437148	172.483533366609	0.0208559595048428	0.948465829556217	0.016219	0.937690531992478	1.9402	16.1864406779661	65.51582782965156	52.02191780821918	48.58064869003993	17.584338402377213	58.49793159704014
AACSP1	ENSG00000291019	NA	NA	NA	NA	NA	NA	NA	NA	NA	NA	NA	0	NA	NA	NA	24.534274652698702	NA	NA	NA	NA
AADAC	ENSG00000114771	15	18.89294983155	1.22252639032411	0	0.121616666666667	15	19.0145664982167	1.21470714372087	92.0070750377125	0.0235685352236032	0.956205819594736	0.014677	0.93791488809011	1.2192	20.005649717514125	64.74151673878387	28.87945205479452	26.374227424383307	13.86703956184816	56.20229563596108
AADACL2	ENSG00000197953	20	19.22569816898	1.51162358760654	0	0.0475233333333333	20	19.2732215023133	1.50789627136002	8530.97177423456	0.0193231832236051	0.937528627607161	0.001083	0.957326419767024	0.8704	14.005649717514125	50.63766795718515	15.194520547945206	14.494339003445816	29.703431800967195	30.851249781506723
AADACL3	ENSG00000188984	8	9.96903247194	1.44794891137387	0	0	8	9.96903247194	1.44794891137387	58640.9753086419	0.0141647830605507	0.937831046813243	0	0.957549240559307	1.3047	7.3954802259887	24.534274652698702	32.07671232876712	16.11879888420937	24.756744158946574	11.845248499679542
AADACL4	ENSG00000204518	8	13.20719205844	1.09293857856575	0	0	8	13.20719205844	1.09293857856575	58640.9753086419	0.0152008226141333	0.937752316710605	0	0.957507299403745	1.7812	8.754237288135593	24.534274652698702	47.78630136986302	34.18476180057978	26.096836217444505	18.638932587542968
AADAT	ENSG00000109576	21	48.83817443793	0.619196840160391	1.33333333333333	1.72920033333333	22.3333333333333	50.5673747712633	0.628970970487593	15.2173888919497	0.0653378516435623	0.84219640239702	0.082919	0.890325045679662	3.3647	69.0677966101695	81.81735367797768	70.64109589041095	70.38779193786579	82.98083085707627	78.06327565110995
AAGAB	ENSG00000103591	34	35.94626675117	1.25925768677959	0.666666666666667	0.2684	34.6666666666667	36.21466675117	1.27088966032988	5.10589977084152	0.0154178636148572	0.998974618936438	0.146264	0.868273661999317	-0.2353	9.03954802259887	89.51947164654976	1.8246575342465754	23.22922933872998	0.3787216687059356	82.82351570238303
AAK1	ENSG00000115977	32	106.79306198753	0.402483578246258	5.33333333333333	31.4936566666667	37.3333333333333	138.286718654197	0.35472197719917	11936.7754009284	0.137142896652222	0.831135100888082	0.001048	0.954250996108414	11.9159	91.46892655367232	50.5670690047825	95.32602739726028	88.37171142591478	84.16943424809183	47.56744158946571
AAMDC	ENSG00000087884	9	7.56615005865	2.07572098099753	0	0.758366666666667	9	8.32451672531667	1.88662200345547	58640.9753086419	0.0192226096987724	0.937535366531474	0	0.957591050432858	0.9518	13.881355932203391	24.534274652698702	18.03835616438356	8.466881802767602	29.592728543960845	3.571636660257525
AAMP	ENSG00000127837	11	55.79156200182	0.326348888570456	0	0.143306666666667	11	55.9348686684867	0.32551277377293	58640.9753086419	0.0521238595247269	0.908926811526636	0	0.95669554540550406	11.836	58.378531073446325	24.534274652698702	95.25479452054795	90.07274517311163	66.10732389442406	40.907766707452076
AANAT	ENSG00000129673	5	11.3114862957	0.929412336620874	0.666666666666667	0.23091	5.66666666666667	11.5423962957	0.987851289041793	11.6130447730708	0.0143037438392639	0.998616719955051	0.066078	0.909957172272068	1.8205	7.536723163841808	78.69278068777044	48.87671232876713	42.3289394519499	4.101846996445843	72.20182951698422
AAR2	ENSG00000131043	28	23.34919091956	1.64412127641955	0	0	28	23.34919091956	1.64412127641955	58640.9753086419	0.0375484302639961	0.917787096638744	0	0.957638454363912	0.5808	39.079096045197744	24.534274652698702	8.723287671232876	11.628288574085204	51.506146944007455	0.9205849793159757
AARD	ENSG00000205002	8	10.9064441298	1.32349733271508	0	0	8	10.9064441298	1.32349733271508	58640.9753086419	0.0346184261143207	0.918309539817584	0	0.957537383433732	1.4243	34.82485875706215	24.534274652698702	37.12876712328767	20.833561231745335	49.39695857367593	14.286546641030114
AARS1	ENSG00000090861	62	96.92802299682	0.790266313122792	10	14.979	72	111.90702299682	0.782781824431429	9.58427881774257	0.11909107118845	0.836188061064897	0.114174	0.870417507222074	1.4339	88.66666666666667	85.84832612161239	37.4986301369863	59.48148553300881	83.36537901299306	82.42731457204451
AARS2	ENSG00000124608	66	111.83717311573	0.724337102781228	0.333333333333333	0.292526666666667	66.3333333333333	112.129699782397	0.725719048773006	5.79415087556169	0.0346479527652264	0.783618147307598	0.127047	0.83944247909635	1.4878	34.87005649717514	87.53814620815305	39.35342465753425	63.818848110266366	86.9370156732506	87.03606595583523
AARSD1	ENSG00000266967	37	35.29775450073	1.3789966494472	0.666666666666667	1.24603333333333	37.6666666666667	36.5437878340633	1.35265115742635	58640.9753086419	0.0429105870425701	0.917093000823235	0	0.957611404775292	0.6779	46.9774011299435	24.534274652698702	10.53972602739726	19.54821418804353	56.004195070791816	2.033444036590339
AASDH	ENSG00000157426	68	82.8911193841	1.00381862487543	0	0.22512	68	83.1162393841	1.00109978616826	1509.80502352785	0.0413783192634583	0.917133362022906	0.003312	0.955351778763238	1.4503	44.69491525423729	55.02163516283307	38.07671232876712	41.22955751244325	55.765309095146534	45.94767814484647
AASDHPPT	ENSG00000149313	17	28.25114105831	0.902591156591701	0	0.25628	17	28.50742105831	0.89447691640357	58640.9753086419	0.0245796609669924	0.93637923493592	0	0.957428483921286	2.2807	21.40677966101695	24.534274652698702	58.49315068493151	50.20510857080348	36.49711588883062	25.88125619064266
AASS	ENSG00000008311	82	93.79302047932	1.05052542785958	0.666666666666667	1.13369666666667	82.6666666666667	94.9267171459867	1.04563576030308	217.854920556302	0.0935637429356575	0.893283148802789	0.069134	0.896323714729466	0.318	82.3954802259887	79.3759963561831	5.317808219178082	37.6415249138544	73.76332808949485	75.29569422595117
AATF	ENSG00000275700	47	57.10082600237	1.04964277831631	0	0.0308966666666667	47	57.1317226690367	1.04907513460585	NA	NA	NA	0.003687	NA	1.3231	NA	55.5590981553177	32.821917808219176	37.44462068588306	NA	NA
AATK	ENSG00000181409	71	170.0212104716	0.508771989725197	0	0	71	170.0212104716	0.508771989725197	58640.9753086419	0.0604583360254764	0.895891048508539	0	0.953988333992699	10.5497	65.78531073446328	24.534274652698702	93.91232876712328	78.36241317070503	71.87554623317601	47.876245411641314
ABAT	ENSG00000183044	45	82.79789482164	0.69681596347851	0.333333333333333	0.691166666666667	45.3333333333333	83.4890614883067	0.695524454615158	5.50827950014964	0.0981014296412468	0.745853079747273	0.141532	0.830261860912098	1.5701	83.71751412429379	89.05488499202914	41.898630136986306	66.02308155116775	88.45190234807434	88.34702557827886
ABCA1	ENSG00000165029	124	254.05241541535	0.566578947992236	3.33333333333333	5.71873333333333	127.333333333333	259.771148748683	0.567876405221095	10.6880986169966	0.14503838121891	0.585222586603561	0.064517	0.876307228107062	3.9628	92.40112994350282	78.3329537690731	74.91506849315068	74.63764152491386	92.68193206315912	80.53370622851483
ABCA10	ENSG00000154263	145	161.78414344079	1.02869731703489	0	0	145	161.78414344079	1.02869731703489	58640.9753086419	0.0363960117101669	0.917831661483294	0	0.957448570781472	1.0047	37.50282485875706	24.534274652698702	19.97808219178082	38.98156757643713	51.33135232768164	24.54116413214473
ABCA12	ENSG00000144452	146	280.01786976921	0.598157965771972	2.33333333333333	4.496	148.333333333333	284.51386976921	0.597461332333746	8.19916834341242	0.087280385196209	0.61096359234546	0.107426	0.824482845387707	2.6386	80.14689265536722	85.06035071737645	63.441095890410956	72.54826888366242	91.98858008506672	88.73157373419565
ABCA13	ENSG00000179869	447	434.2741650071	1.11306221974125	0	0	447	434.2741650071	1.11306221974125	3.72271318560467	0.0578925907611847	0.998976365983174	0.288914	0.844377063784919	-1.3188	63.740112994350284	94.50239125483945	0.18082191780821918	32.686101843242355	0.15731515469323654	86.67482374876187
ABCA17P	ENSG00000238098	NA	NA	NA	NA	NA	NA	NA	NA	NA	NA	NA	0	NA	NA	NA	24.534274652698702	NA	NA	NA	NA
ABCA2	ENSG00000107331	78	413.20784886078	0.227889780649814	4	10.5226666666667	82	423.730515527447	0.232534474999118	19.015412432111	0.223343729972839	0.250696730235925	0.067486	0.825678436672893	9.5162	97.24858757062147	78.94329309952175	92.55890410958905	95.06098561505223	98.49676629959797	88.64417642603274
ABCA3	ENSG00000167972	82	200.66352226913	0.491030715772692	0	0.646466666666667	82	201.309988935797	0.489453869081007	9.45054180494923	0.101341716945171	0.518721939349129	0.126895	0.810584123570369	3.4249	84.54237288135593	87.51081758141653	71.0986301369863	79.64229065251874	94.05698304492222	89.62885276466818
ABCA4	ENSG00000198691	182	252.38198271118	0.815450502002757	1.66666666666667	1.54916666666667	183.666666666667	253.931149377847	0.81743750209961	26.2667591363398	0.0891380235552788	0.849632399163649	0.040742	0.916152576046791	2.477	80.84180790960453	73.56866317467548	61.4027397260274	56.615435103648196	82.5496708034726	70.0751616850201
ABCA5	ENSG00000154265	145	169.55321046305	0.981561563132988	0	0.203653333333333	145	169.756863796383	0.980384006716514	686.60285812127	0.0447352491319179	0.916797751073023	0.007423	0.945532143545298	1.3198	49.570621468926554	59.41698929628786	32.706849315068496	42.9305912596401	57.85701800384548	51.51779991842918
ABCA6	ENSG00000154262	138	161.34583068615	0.985114991522488	0	0	138	161.34583068615	0.985114991522488	21.1009098168511	0.0778433457016945	0.947439923716397	0.095287	0.877167511158239	0.0864	76.4180790960452	83.6119335003416	3.315068493150685	42.503965432368865	17.951407096661427	79.92775155858533
ABCA7	ENSG00000064687	246	265.53058769873	1.02966221250435	1.33333333333333	0.767166666666667	247.333333333333	266.297754365397	1.03196461315135	115.941581131035	0.064256489276886	0.929659578938045	0.024643	0.936866608985862	0.2076	68.29378531073446	68.90457754497837	4.2246575342465755	38.724498167696765	44.74159529219833	62.26184233525608
ABCA8	ENSG00000141338	162	185.2824066335	0.996063533322277	0	0	162	185.2824066335	0.996063533322277	107.197222937154	0.0595550052821636	0.928202323328118	0.014493	0.937901044001485	0.9711	65.0677966101695	64.65953085857436	18.745205479452054	41.6507137778264	45.60974188661656	56.359610790654315
ABCA9	ENSG00000154258	154	175.62340690727	1.00231983895875	0	0	154	175.62340690727	1.00231983895875	58640.9753086419	0.0697185322642326	0.895958962485364	0	0.957382135591362	1.2074	71.92090395480226	24.534274652698702	28.413698630136984	41.11469671279331	71.7881489250131	28.42743110178874
ABCA9-AS1	ENSG00000231749	NA	NA	NA	NA	NA	NA	NA	NA	NA	NA	NA	0	NA	NA	NA	24.534274652698702	NA	NA	NA	NA
ABCB1	ENSG00000085563	69	122.44351489707	0.688533624648727	3.33333333333333	6.17456	72.3333333333333	128.61807489707	0.683918029788012	58640.9753086419	0.103021137416363	0.857461507886577	0	0.956519845371727	5.5363	85.045197740113	24.534274652698702	82.73972602739727	66.87633320571021	80.8774689739556	42.01479927751559
ABCB10	ENSG00000135776	44	53.5509312146	1.05642672850204	1.66666666666667	5.14433333333333	45.6666666666667	58.6952645479333	0.995690665284505	14846.3539511605	0.0505342558026314	0.914815164852581	7.48e-4	0.957276444882915	1.347	56.69491525423729	49.89296287861535	33.78082191780822	41.67259202537876	62.180271514304025	32.35448348190876
ABCB11	ENSG00000073734	85	129.83553656422	0.784074699715018	0	0.206886666666667	85	130.042423230887	0.78282730215804	7.53824072095749	0.0565806068480015	0.832781822073998	0.110995	0.857699512173537	1.3266	62.66666666666667	85.45661580505579	32.9972602739726	59.47601597112072	84.00629260618773	84.01794558060945
ABCB4	ENSG00000005471	70	126.75439417426	0.673780182550788	1.66666666666667	5.16033333333333	71.6666666666667	131.914727507593	0.661285323439689	7.45201157095251	0.108587801456451	0.708655258076132	0.115849	0.847615342435664	2.0263	86.53672316384181	86.09656114780232	53.917808219178085	68.28201061095007	89.70459709840937	86.34271397774282
ABCB5	ENSG00000004846	151	170.6525232782	1.01276862521617	0.666666666666667	0.595833333333333	151.666666666667	171.248356611533	1.01339744339684	41.0970496541235	0.058640606701374	0.947746718581237	0.040403	0.917365817064893	1.028	64.37853107344634	73.4639034388522	20.871232876712327	40.19581031559372	17.87566276292023	68.27477713686419
ABCB6	ENSG00000115657	84	115.52224049766	0.871794790331778	4.66666666666667	6.18433333333333	88.6666666666667	121.706573830993	0.869218943339324	8.51011978962682	0.0602708533406258	0.937768626671924	0.236569	0.774178606333043	0.0102	65.62146892655367	93.18606240036438	2.8876712328767122	52.316359459607284	25.81133834411233	91.38845190234807
ABCB7	ENSG00000131269	5	17.538878	0.599413195572803	4.33333333333333	44.3991666666667	9.33333333333333	61.9380446666667	0.260350862525237	NA	NA	NA	0.101917	NA	2.8013	NA	84.40901844682304	65.34246575342466	93.62796040037193	NA	NA
ABCB8	ENSG00000197150	50	86.69155086987	0.730025861352341	6.33333333333333	14.94611	56.3333333333333	101.63766086987	0.691968472473355	58640.9753086419	0.0500865504145622	0.913326611842668	0	0.956971842073771	4.3916	56.19209039548022	24.534274652698702	77.3972602739726	66.2910900836843	63.695158189127774	38.11687933344986
ABCB9	ENSG00000150967	37	66.87341863085	0.727874934257683	4.66666666666667	6.26556666666667	41.6666666666667	73.1389852975167	0.737617613025514	106.485473927542	0.0616010911762714	0.912985981669758	0.016327	0.937583984115035	4.144	66.56497175141243	65.57048508312458	75.97534246575343	63.05310944593338	63.94569713919478	59.51756685894075
ABCC1	ENSG00000103222	80	170.11789577646	0.566372118798839	1.33333333333333	2.60255666666667	81.3333333333333	172.720452443127	0.566261214077944	58640.9753086419	0.134306609630585	0.832458896830818	0	0.954720819307072	8.9566	91.11299435028248	24.534274652698702	91.64931506849315	74.7525023245638	84.05290450387461	46.93235448348191
ABCC10	ENSG00000124574	109	152.04597251355	0.840541225029569	0	0.0399366666666667	109	152.085909180217	0.840320504945082	144.352886060125	0.0409701094031334	0.926356132960305	0.013191	0.937829157664222	2.9931	44.14124293785311	63.739467091778636	67.30958904109589	54.81594924246568	46.48371496824565	57.08209520480103
ABCC11	ENSG00000121270	129	135.67697100556	1.10044684174007	0	0.03462	129	135.71159100556	1.10016611796858	153.999365741766	0.0343533903360367	0.943450290961818	0.033961	0.922908860767376	0.0548	34.463276836158194	71.7968572079253	3.1397260273972605	33.65968385932287	19.07009264114666	66.18306822816524
ABCC12	ENSG00000140798	116	127.00149339335	1.0656719880767	0.333333333333333	0.10073	116.333333333333	127.10222339335	1.06764946033135	403.16215733907	0.0617739148437977	0.91261506531625	0.010169	0.938378596215039	0.7144	66.65536723163842	61.62833067638351	11.317808219178083	35.98971722365039	64.18458311484005	53.87170075161685
ABCC13	ENSG00000243064	NA	NA	NA	NA	NA	NA	NA	NA	NA	NA	NA	0	NA	NA	NA	24.534274652698702	NA	NA	NA	NA
ABCC2	ENSG00000023839	151	160.69622553883	1.07551699369797	0	0	151	160.69622553883	1.07551699369797	18.9536660279348	0.0673643723130226	0.969241922102	0.058044	0.913386046062326	-0.1955	70.47457627118644	77.17148713277157	1.989041095890411	35.388065415960185	10.790654314513787	71.42690671793976
ABCC3	ENSG00000108846	114	160.11544242352	0.831831385654091	0.666666666666667	0.939633333333333	114.666666666667	161.055075756853	0.831434989217284	115.513163135087	0.0977653712034226	0.876940342500239	0.024447	0.93534225792825	2.9513	83.63841807909604	68.82714643589159	66.87123287671233	55.483235792813	77.03198741478762	63.765076035658105
ABCC4	ENSG00000125257	95	159.92650270999	0.704476043516327	0.333333333333333	1.74529333333333	95.3333333333333	161.671796043323	0.69910594786774	9.76848001097835	0.0963710099458694	0.739577943610487	0.147031	0.828761492128358	1.6388	83.25423728813558	89.59690275563653	43.961643835616435	65.78242082809167	88.70244129814135	88.46938180970693
ABCC5	ENSG00000114770	60	164.66937053392	0.451751475766278	0	0.280206666666667	60	164.949577200587	0.450984066856631	26.0115838243314	0.13394969701767	0.553978009767265	0.075689	0.877313967252288	6.545	91.06214689265538	80.69232521065817	86.03835616438357	82.22939342558661	93.27040727145604	79.81122181436811
ABCC6	ENSG00000091262	104	125.59544182052	0.974588067714538	0	0	104	125.59544182052	0.974588067714538	19.7274131776456	0.0591238513588905	0.9541867419351	0.068389	0.895959346965946	0.566	64.69491525423729	79.13459348667729	8.438356164383562	43.439260515232725	14.991551593544244	75.70937481792228
ABCC6P1	ENSG00000256340	NA	NA	NA	NA	NA	NA	NA	NA	NA	NA	NA	0	NA	NA	NA	24.534274652698702	NA	NA	NA	NA
ABCC6P2	ENSG00000255277	NA	NA	NA	NA	NA	NA	NA	NA	NA	NA	NA	0.006284	NA	NA	NA	58.47870644500114	NA	NA	NA	NA
ABCC8	ENSG00000006071	128	195.07335033864	0.759883166100124	1.33333333333333	1.64012666666667	129.333333333333	196.713477005307	0.76081558274373	2.57500687378432	0.202602848410606	0.761797465429455	0.193379	0.788573441174316	0.9265	96.3954802259887	91.87884308813481	17.10684931506849	61.23174533719849	87.91586552467517	90.81162966847288
ABCC9	ENSG00000069431	82	165.39416901451	0.595740185741591	9	29.2602033333333	91	194.654372347843	0.556497232465601	3.24168125320499	0.367706418037415	0.590211244032806	0.705201	0.445151397692175	2.7069	99.5593220338983	98.8362559781371	64.28493150684932	75.2830498277088	92.53044339567674	97.70436403892093
ABCD1	ENSG00000101986	1	13.237088	0.358376745579585	3.66666666666667	18.38741	4.66666666666667	31.624498	0.318222235000446	NA	NA	NA	0.104107	NA	4.3795	NA	84.68685948531086	77.32602739726028	90.46108406716621	NA	NA
ABCD1P2	ENSG00000215151	NA	NA	NA	NA	NA	NA	NA	NA	NA	NA	NA	0	NA	NA	NA	24.534274652698702	NA	NA	NA	NA
ABCD1P3	ENSG00000261233	NA	NA	NA	NA	NA	NA	NA	NA	NA	NA	NA	0	NA	NA	NA	24.534274652698702	NA	NA	NA	NA
ABCD1P4	ENSG00000225293	NA	NA	NA	NA	NA	NA	NA	NA	NA	NA	NA	0	NA	NA	NA	24.534274652698702	NA	NA	NA	NA
ABCD1P5	ENSG00000214330	NA	NA	NA	NA	NA	NA	NA	NA	NA	NA	NA	0	NA	NA	NA	24.534274652698702	NA	NA	NA	NA
ABCD2	ENSG00000173208	26	54.25487629868	0.664946831413	5.66666666666667	11.0580333333333	31.6666666666667	65.3129096320133	0.652261475539696	58640.9753086419	0.115317739546299	0.854562757474493	0	0.957133676102185	4.7242	88.03954802259886	24.534274652698702	79.21095890410959	68.83443636164743	81.78640097884985	35.827069859581655
ABCD3	ENSG00000117528	41	90.88964273784	0.585296833818598	6.33333333333333	26.1176666666667	47.3333333333333	117.007309404507	0.515424256319627	9.23931239812246	0.151289686560631	0.643164825038135	0.116015	0.848225458723274	2.8714	93.02824858757062	86.1170576178547	66.07671232876713	77.9248482196576	91.22531026044398	86.23783720794734
ABCD4	ENSG00000119688	49	76.22454591194	0.815630397770115	3	5.2	52	81.42454591194	0.80461890688195	8.32934168107632	0.0564213059842587	0.931861425142381	0.102753	0.871374638709292	1.3715	62.54237288135593	84.51605556820769	34.75616438356165	57.5999562435049	43.209229155742	82.15929616034492
ABCE1	ENSG00000164163	24	72.35590088797	0.466477548624957	6.33333333333333	43.9686666666667	30.3333333333333	116.324567554637	0.353090881884202	58640.9753086419	0.161059573292732	0.812503086166833	0	0.956606992476404	8.7474	93.93785310734464	24.534274652698702	91.23013698630137	88.45922441612427	85.51535279380062	41.47876245411641
ABCF1	ENSG00000204574	65	116.564879093	0.685513287083206	6	33.9963333333333	71	150.561212426333	0.574530638755624	9989.71248210698	0.0885135233402252	0.875431586007094	0.001304	0.955668836031438	5.4871	80.61581920903956	51.13413800956502	82.52602739726026	74.16725920253788	78.144846472062	45.20771426906718
ABCF2	ENSG00000033050	31	77.36853148934	0.540757715908372	3.33333333333333	10.7513666666667	34.3333333333333	88.1198981560067	0.517991282589928	58640.9753086419	0.0664650723338127	0.895668712748307	0	0.956680471752704	7.3361	69.88700564971751	24.534274652698702	88.35616438356165	77.74435267735055	72.10860572161045	41.012643477247565
ABCF2-H2BE1	ENSG00000285292	35	84.81066655805	0.547149752204716	2.66666666666667	12.4113	37.6666666666667	97.22196655805	0.50843444810360106	NA	NA	NA	0	NA	7.4282	NA	24.534274652698702	88.5972602739726	78.37335229448121	NA	NA
ABCF3	ENSG00000161204	54	101.87714374517	0.664919396774817	5	12.1248333333333	59	114.001977078503	0.642828139199021	58640.9753086419	0.0522129014134407	0.909000751622765	0	0.956672272791171	5.6339	58.43502824858757	24.534274652698702	83.13972602739726	69.4634359787781	66.07236497115889	41.07090834935617
ABCG1	ENSG00000160179	27	79.7418853952	0.466933555622902	7.33333333333333	13.291	34.3333333333333	93.0328853952	0.490636605256562	202.929718752955	0.0675225704908371	0.893310372935544	0.038924	0.91704173602069206	8.1511	70.55932203389831	73.15417900250513	90.20821917808219	79.54383853853307	73.75167511507313	68.88655829400454
ABCG2	ENSG00000118777	80	65.88598693298	1.46237519633002	5	3.14724666666667	85	69.0332335996467	1.47466305771384	75.0735959966319	0.0601132102310658	0.950316052465699	0.01751	0.937803393910693	-0.4052	65.514124293785315	66.09428376224095	1.2493150684931507	15.506207952742983	16.751150731224143	57.30932820602459
ABCG4	ENSG00000172350	29	62.21462990432	0.635557461399907	1.33333333333333	4.2446	30.3333333333333	66.45922990432	0.618020163667218	58640.9753086419	0.0545472390949726	0.906230399177356	0	0.957027617356111	5.3137	60.790960451977405	24.534274652698702	81.92328767123288	71.14259147842257	66.99877643768572	37.29534463671852
ABCG5	ENSG00000138075	53	68.3370458208	0.974997236867007	0.666666666666667	0.973633333333333	53.6666666666667	69.3106791541333	0.971995243081567	20.3183451381522	0.035045363008976	0.966005671020581	0.052544	0.916126991937686	1.036	35.50847457627119	76.10111591892507	21.145205479452056	43.619756057539796	11.54227116471479	70.1042941210744
ABCG8	ENSG00000143921	73	83.30473198138	1.06470392357902	3	2.96806666666667	76	86.2727986480467	1.06614490733645	64.549440171968	0.0455542914569378	0.948621176235469	0.019752	0.937491592108789	0.8295	50.655367231638415	66.96196766112503	14.1013698630137	36.09363889952415	17.514420555846883	60.17595991376799
ABHD1	ENSG00000143994	35	34.24904604364	1.35490299882881	0	0.1121	35	34.36114604364	1.35048275551167	354.160079236486	0.00994720123708248	0.955292042024443	0.010004	0.940504016813458	0.7447	3.050847457627119	61.516738783876114	12.027397260273972	19.646666302029203	14.368117461982166	52.47334382101032
ABHD10	ENSG00000144827	11	21.17279047591	0.859948728610894	0	0.361233333333333	11	21.5340238092433	0.84552308533662	58640.9753086419	0.0284473486244678	0.933713751596233	0	0.957439725650102	2.5253	26.519774011299436	24.534274652698702	62.087671232876716	54.416671224634904	41.32144729942318	25.199557186971973
ABHD11	ENSG00000106077	18	21.17821098188	1.26034112769591	0.666666666666667	0.652433333333333	18.6666666666667	21.8306443152133	1.25896217489985	58640.9753086419	0.0262503568083048	0.935894431173349	0	0.957540778213463	1.201	23.491525423728813	24.534274652698702	28.104109589041098	24.027785374391513	37.62162792052671	13.703897919944069
ABHD12	ENSG00000100997	34	54.41977626635	0.83178608629139	1.66666666666667	3.2349	35.6666666666667	57.65467626635	0.818009556687541	13.9196908718693	0.0394236221909523	0.950570695497134	0.075678	0.893546569432362	1.7611	41.74576271186441	80.67410612616716	47.326027397260276	56.57714817043155	16.65792693585037	77.27087339043291
ABHD12B	ENSG00000131969	33	37.14923432996	1.18777904866134	0.333333333333333	0.06295	33.3333333333333	37.21218432996	1.19599234442839	3546.65782750835	0.0207521822303533	0.937367508847212	0.001671	0.957034985203483	1.0735	15.98870056497175	52.065588704167624	22.687671232876713	27.40797462123284	31.53877527238828	37.20794732855561
ABHD13	ENSG00000139826	2	1.119765424	5.62242188134574	0.333333333333333	1.4663	2.33333333333333	2.586065424	2.6255401022311	58640.9753086419	0.0456797257065773	0.916645209225618	0	0.957580085788569	1.1625	50.82485875706215	24.534274652698702	26.4986301369863	4.594431985997929	58.49210510982928	5.0865233350812815
ABHD14A	ENSG00000248487	13	18.90120504543	1.09350536254359	0	0.15827	13	19.05947504543	1.08442488717282	412.151609003821	0.0183706544339657	0.938717045902232	0.010886	0.938197086886141	1.5696	12.790960451977401	62.12707811432475	41.88493150684931	34.68796149428431	20.328613878692536	54.57087921692012
ABHD14A-ACY1	ENSG00000114786	42	58.52251816515	0.928257159636435	0	0.304	42	58.82651816515	0.923460170364739	58640.9753086419	0.0702941790223122	0.895549312705502	0	0.957367179334191	2.0747	72.26553672316383	24.534274652698702	54.85479452054795	47.743805721161735	72.25426790188196	29.085824156615985
ABHD14B	ENSG00000114779	11	10.31333380366	1.76543439759917	0	0	11	10.31333380366	1.76543439759917	58640.9753086419	0.0192477442324161	0.937530238457006	0	0.957583536419846	0.9828	13.903954802259888	24.534274652698702	19.18904109589041	9.89443745555981	29.674299364912898	4.398997844199741
ABHD15	ENSG00000168792	18	24.4503473754	1.09167243727342	0	0.257736666666667	18	24.7080840420667	1.08028490861698	58640.9753086419	0.0191221926361322	0.93750270075762	0	0.957497796499391	1.5411	13.728813559322035	24.534274652698702	41.1013698630137	35.021604769457966	30.04136805919711	19.815883004136808
ABHD16A	ENSG00000204427	42	84.53552070532	0.64261680810035	2.33333333333333	3.96013333333333	44.3333333333333	88.4956540386533	0.643499081092849	38.6492595091009	0.077330619096756	0.853675713899723	0.037014	0.917196576377238	4.5781	76.20338983050847	72.644044636757	78.40547945205479	69.42514904556145	81.93788964633222	68.53114257414205
ABHD16B	ENSG00000183260	23	32.8613145584	0.991603193289036	0.333333333333333	0.355733333333333	23.3333333333333	33.2170478917333	0.992706362173702	58640.9753086419	0.0133373299613595	0.937863100558918	0	0.957453729054686	1.8105	6.435028248587571	24.534274652698702	48.6027397260274	41.89684406279057	24.290625182077733	24.144963001806204
ABHD17A	ENSG00000129968	4	12.1420853401	0.753867129924339	4.33333333333333	13.4496333333333	8.33333333333333	25.5917186734333	0.580649315716033	58640.9753086419	0.0512896962463856	0.914161467226626	0	0.957463741973538	3.1018	57.581920903954796	24.534274652698702	68.3945205479452	73.7789203084833	62.97267377498106	23.28264289459885
ABHD17AP1	ENSG00000198658	NA	NA	NA	NA	NA	NA	NA	NA	NA	NA	NA	0	NA	NA	NA	24.534274652698702	NA	NA	NA	NA
ABHD17AP3	ENSG00000250536	NA	NA	NA	NA	NA	NA	NA	NA	NA	NA	NA	0	NA	NA	NA	24.534274652698702	NA	NA	NA	NA
ABHD17AP4	ENSG00000229107	NA	NA	NA	NA	NA	NA	NA	NA	NA	NA	NA	0	NA	NA	NA	24.534274652698702	NA	NA	NA	NA
ABHD17AP5	ENSG00000263366	NA	NA	NA	NA	NA	NA	NA	NA	NA	NA	NA	0	NA	NA	NA	24.534274652698702	NA	NA	NA	NA
ABHD17AP6	ENSG00000226981	NA	NA	NA	NA	NA	NA	NA	NA	NA	NA	NA	0	NA	NA	NA	24.534274652698702	NA	NA	NA	NA
ABHD17AP8	ENSG00000260540	NA	NA	NA	NA	NA	NA	NA	NA	NA	NA	NA	0	NA	NA	NA	24.534274652698702	NA	NA	NA	NA
ABHD17B	ENSG00000107362	7	17.74805549326	0.740819962357298	6.66666666666667	12.3409	13.6666666666667	30.08895549326	0.713928366169196	58640.9753086419	0.0668287798762321	0.896389943613419	0	0.957427954439873	3.2302	70.11864406779661	24.534274652698702	69.52328767123288	64.66663020292074	71.11810289576414	25.92204160111868
ABHD17C	ENSG00000136379	5	19.83643703968	0.529986049798746	8.33333333333333	18.8188666666667	13.3333333333333	38.6553037063467	0.545213579669926	58640.9753086419	0.072452649474144	0.894608276744721	0	0.957362190143313	5.2521	73.54237288135593	24.534274652698702	81.66575342465754	76.02691024448941	72.98840529045039	29.278098234574372
ABHD18	ENSG00000164074	49	51.74630781835	1.20145879625358	2.66666666666667	1.5579	51.6666666666667	53.30420781835	1.22212849957395	58640.9753086419	0.0197943076491356	0.93748243250382	0	0.957566893452661	0.8416	14.661016949152541	24.534274652698702	14.427397260273972	25.95854072088825	30.309386470896698	7.731748528811977
ABHD2	ENSG00000140526	17	52.5760695511	0.484996887378049	2.33333333333333	11.7787333333333	19.3333333333333	64.3548028844333	0.43934565582577	59250.6032086419	0.0718361437320709	0.893776883503998	6.1e-4	0.956646148241423	7.5299	73.14124293785311	49.64245046686404	88.85479452054794	82.97325384236723	73.58270698595817	41.245702965681986
ABHD3	ENSG00000158201	41	39.94912275532	1.33162924370541	0.333333333333333	0.150103333333333	41.3333333333333	40.0992260886533	1.33601320643418	58640.9753086419	0.0219848249107599	0.937263714104134	0	0.95760647449122	0.6862	17.966101694915253	24.534274652698702	10.704109589041096	20.297544166712242	32.50014566218027	2.359727320398534
ABHD4	ENSG00000100439	28	35.80098540657	1.07228617151375	1.66666666666667	1.40010333333333	29.6666666666667	37.2010887399033	1.08350600551297	58640.9753086419	0.0363755896687508	0.917829088466811	0	0.957486673208109	1.4535	37.474576271186436	24.534274652698702	38.175342465753424	34.75906579882951	51.34883178931422	21.027792343995813
ABHD5	ENSG00000011198	25	35.09541629706	0.994890041319984	0	0.3694	25	35.46481629706	0.984527309473716	11.8037834730758	0.0443952195346355	0.979482308024112	0.089897	0.883581449529165	0.915	49.124293785310734	82.82851286722843	16.734246575342464	42.54772192747362	7.830798811396605	79.1178698362757
ABHD6	ENSG00000163686	31	42.96771884705	0.9736991279497	0.666666666666667	1.85836666666667	31.6666666666667	44.8260855137167	0.950363930290812	58640.9753086419	0.0283147785812616	0.933842525314328	0	0.957429040815022	1.834	26.33898305084746	24.534274652698702	49.17260273972603	45.40283323305804	41.12334673425392	25.834644292955772
ABHD8	ENSG00000127220	8	30.50199234801	0.473236290616867	0.666666666666667	5.53556666666667	8.66666666666667	36.0375590146767	0.424093840795305	545.415366509437	0.0366758927702904	0.924426210706844	0.007531	0.942295362826046	6.6591	37.87570621468927	59.50808471874288	86.41095890410959	84.02340972488103	47.29942317776612	52.22863135815417
ABI1	ENSG00000136754	8	38.78340948077	0.372186197872919	3.33333333333333	10.3158933333333	11.3333333333333	49.0993028141033	0.379237024742871	58640.9753086419	0.115741685032845	0.854113404091824	0	0.957057396356792	9.2813	88.12429378531074	24.534274652698702	92.17534246575343	86.70349505004648	81.8679717998019	36.92827594243431
ABI2	ENSG00000138443	21	45.64767385977	0.662475012068897	3	15.0853666666667	24	60.7330405264367	0.555750263484312	352.066810439172	0.238742589950562	0.753759185317389	0.08399	0.877073390287376	4.5576	97.78531073446328	81.98588020951946	78.30684931506849	75.35415413225401	88.16057798753131	79.98601643069394
ABI3	ENSG00000108798	19	30.20747410728	0.922925218455277	0	0	19	30.20747410728	0.922925218455277	97.8675109791859	0.055726669728756	0.930976460952581	0.029425	0.934069568838267	1.9345	61.994350282485875	70.50102482350262	51.84657534246575	47.77662309249029	43.87927518499097	64.26032744858125
ABI3BP	ENSG00000154175	161	186.06578474557	0.986148441270476	6.66666666666667	4.72640333333333	167.666666666667	190.792188078903	0.998897791230525	58640.9753086419	0.102530710399151	0.870560854035364	0	0.95733168827117	1.3539	84.91525423728814	24.534274652698702	34.02191780821918	41.41005305475032	79.46745906892734	30.635669754704892
ABITRAM	ENSG00000119328	17	19.52088248581	1.30625396169415	0	0.518174	17	20.03905648581	1.27247658096636	58640.9753086419	0.0142732914537191	0.937823407501073	0	0.957548396067419	1.1593	7.508474576271186	24.534274652698702	26.328767123287673	23.174533719849038	24.925712288061533	12.072481500903109
ABL1	ENSG00000097007	6	69.83818908372	0.16956905394875	3	46.82206	9	116.66024908372	0.134623546113336	3.38200090561662	0.187054932117462	0.191813140225433	0.409235	0.543038527753353	22.4298	95.55932203389831	96.61580505579595	99.23835616438356	98.97172236503856	99.14933286721435	96.73716716191808
ABL2	ENSG00000143322	27	66.38360422661	0.560893951352061	14.6666666666667	41.171	41.6666666666667	107.55460422661	0.501592694633477	16.8703537921981	0.15375292301178	0.700525024440495	0.220159	0.769753885611011	6.6264	93.25988700564972	92.76702345707129	86.30684931506849	78.8382650549691	89.91435063800034	91.59237895472819
ABLIM1	ENSG00000099204	35	94.92717707351	0.488839304213368	6.66666666666667	11.6835666666667	41.6666666666667	106.610743740177	0.506033462122183	58640.9753086419	0.135276585817337	0.833578095248702	0	0.956214930258021	9.0299	91.23728813559322	24.534274652698702	91.77534246575343	78.49368265601925	83.91306881081397	43.44228864417643
ABLIM2	ENSG00000163995	45	121.209177937	0.475994440653009	9.33333333333333	19.1006666666667	54.3333333333333	140.309844603667	0.48542862337753	58640.9753086419	0.0806295573711395	0.876484751716805	0	0.955473292143643	10.1952	77.57627118644068	24.534274652698702	93.4904109589041	79.86654268993054	77.38157664743926	45.72044514362291
ABLIM3	ENSG00000173210	50	95.41272116547	0.663298073073414	4	12.8302	54	108.24292116547	0.625815418087489	58640.9753086419	0.113738857209682	0.854477128442265	0	0.956739297430599	5.5509	87.7231638418079	24.534274652698702	82.82191780821918	70.5956352896133	81.8097069276933	40.50573908990269
ABO	ENSG00000175164	2	5.5711780652	1.13006505054977	0	0	2	5.5711780652	1.13006505054977	NA	NA	NA	0	NA	2.1019	NA	24.534274652698702	55.413698630136984	31.351528742547714	NA	NA
ABR	ENSG00000159842	32	136.22074261758	0.315535306111805	3.33333333333333	18.8016333333333	35.3333333333333	155.022375950913	0.301783602539441	58640.9753086419	0.309537589550018	0.669238299826887	0	0.953311144452882	16.7821	99.07909604519774	24.534274652698702	98.04931506849314	91.44560520702292	90.61352910330362	48.546291440890286
ABRA	ENSG00000174429	16	17.6211206203	1.37909411139559	0	0	16	17.6211206203	1.37909411139559	222.852947432656	0.0322856493294239	0.937517776192709	0.015931	0.937757866047062	0.9775	31.384180790960453	65.39284900933728	18.967123287671235	18.48164961986545	29.8199615451844	57.82788556779118
ABRACL	ENSG00000146386	4	3.08171575858	2.97026713159794	0	0	4	3.08171575858	2.97026713159794	58640.9753086419	0.0376938618719578	0.917689938920714	0	0.957581816732438	1.0919	39.282485875706215	24.534274652698702	23.389041095890413	3.642728217469781	52.01887781856318	4.7136281535862
ABRAXAS1	ENSG00000163322	23	30.91858940606	1.05390915555152	0	0	23	30.91858940606	1.05390915555152	55.5340366797729	0.02093306183815	0.965177189886709	0.042247	0.917329220565451	1.5766	16.322033898305087	73.8920519243908	42.06575342465753	37.03440354427611	11.682106857775437	68.3330420089728
ABRAXAS2	ENSG00000165660	16	32.83242259918	0.740158104697825	0.333333333333333	1.25014333333333	16.3333333333333	34.0825659325133	0.724745131269206	58640.9753086419	0.0467579811811447	0.916032220655716	0	0.957338898299112	3.4724	52.21468926553672	24.534274652698702	71.55068493150685	63.90636110047585	60.251704247509174	30.367651343005292
ABT1	ENSG00000146109	10	13.69609861036	1.23847087541348	0.333333333333333	0.203016666666667	10.3333333333333	13.8991152770267	1.25033419817233	58640.9753086419	0.037005353718996	0.917751807354154	0	0.957528613091501	1.4537	38.316384180790955	24.534274652698702	38.18904109589042	24.438002515998463	51.66928858591155	15.74899493095613
ABTB1	ENSG00000114626	38	56.60274370108	0.879965535331312	0	0.202503333333333	38	56.8052470344133	0.876828572402252	58640.9753086419	0.0335478894412517	0.918334302058998	0	0.957328978547513	2.4515	33.14689265536723	24.534274652698702	61.07397260273972	51.63266422359569	49.33286721435647	30.728893550078666
ABTB2	ENSG00000166016	54	114.17308068105	0.593310512076101	0.333333333333333	2.05196666666667	54.3333333333333	116.225047347717	0.586021828053152	6042.4749692642	0.0491549521684647	0.912017452967696	0.001796	0.954432253650748	7.209	55.03954802259887	52.3365975859713	88.05479452054794	73.43980747142155	64.52251937306997	47.322729126609566
ACAA1	ENSG00000060971	34	41.47246585697	1.09146181164033	0.333333333333333	0.307716666666667	34.3333333333333	41.7801825236367	1.09251171992129	1469.62903272538	0.0424599312245846	0.917048676162419	0.007594	0.945044751593385	1.2571	46.26271186440678	59.55363242997039	30.260273972602743	34.217579171908326	56.25473402085883	51.60519722659209
ACAA2	ENSG00000167315	31	38.27679398103	1.0930285956576	5.66666666666667	4.651	36.6666666666667	42.92779398103	1.12508541983143	194.444471500247	0.0607518255710602	0.917017367305448	0.056986	0.908859225966359	1.3511	65.98870056497175	76.93463903438852	33.915068493150685	31.717989389049933	56.470314047660665	72.42323603099692
ACACA	ENSG00000278540	95	257.60198370056	0.437358394000178	0.666666666666667	9.01333333333333	95.6666666666667	266.615317033893	0.425283105641316	NA	NA	NA	0.046362	NA	8.0398	NA	74.71646549760874	89.93424657534247	83.95230542033583	NA	NA
ACACB	ENSG00000076555	210	290.90992433698	0.80934930144954	0	0.227673333333333	210	291.137597670313	0.808716379921141	213.043778466587	0.087562195956707	0.874815670303054	0.007772	0.938251022137909	4.2823	80.24293785310735	59.728991118196305	76.83561643835617	57.277252092107425	78.43034434539416	54.29120783079881
ACAD10	ENSG00000111271	110	110.0339580487	1.17126780702751	0	0.238013333333333	110	110.271971382033	1.16873971805365	14.9436047457441	0.0511798411607742	0.975663963671299	0.080259	0.893227422481616	-0.531	57.43502824858757	81.4620815304031	0.8876712328767123	28.764425969479845	8.273611839422017	77.35244421138495
ACAD11	ENSG00000240303	79	91.46630888435	1.04145700661676	1	1.18846666666667	80	92.6547755510167	1.03988199748498	58640.9753086419	0.021081168204546	0.937282088102271	0	0.95745963881186	1.1975	16.536723163841806	24.534274652698702	28.019178082191782	38.10096811245419	32.348656994697905	23.579793742352734
ACAD8	ENSG00000151498	35	46.0251210204	1.00823494132663	0	0.24253	35	46.2676510204	1.0029498833017	234.330506790123	0.0553891733288765	0.917314450543082	0.06353	0.897188216594171	1.1121	61.66101694915255	78.16670462309268	24.279452054794522	41.060001093912376	54.51844083202238	74.3925887082678
ACAD9	ENSG00000177646	52	65.92678835789	0.993764913427389	1	0.880466666666667	53	66.8072550245567	0.997323282126217	6.16024269281213	0.0701702237129211	0.998266490521116	0.133046	0.853220541297434	0.2242	72.1864406779661	88.22591664768845	4.356164383561644	41.55226166384073	4.69614869195361	85.28811979257705
ACADL	ENSG00000115361	48	46.69896892496	1.3073921910999	5.66666666666667	4.27233333333333	53.6666666666667	50.9713022582933	1.32171726928183	390.111165773269	0.035604614764452	0.934384322894055	0.011099	0.938136952182293	0.4851	36.40677966101695	62.27283079025278	7.232876712328768	20.899195974402446	40.40086232010721	54.85055060304143
ACADM	ENSG00000117054	41	46.64739645575	1.14041563223844	11.6666666666667	11.7026666666667	52.6666666666667	58.3500631224167	1.1355197257896401	216.874382335178	0.0981455966830254	0.890740542288555	0.017484	0.937726598715502	0.9174	83.72881355932203	66.0806194488727	16.827397260273973	30.897555105836034	74.69556604323253	58.18330128765367
ACADS	ENSG00000122971	22	52.58777142711	0.59737861775046	17	20.4246666666667	39	73.0124380937767	0.697685741123879	208.494726472313	0.0282976739108562	0.935870693546447	0.012319	0.937971082206477	5.4115	26.310734463276837	63.170120701434755	82.26849315068493	65.86993381830115	37.6682398182136	55.776962069568256
ACADSB	ENSG00000196177	34	45.65189842649	0.991538452455122	3.33333333333333	3.90966666666667	37.3333333333333	49.5615650931567	0.989745545145732	133.747035641233	0.0335090085864067	0.940931917673296	0.044093	0.917034172106815	1.3465	33.07344632768361	74.20177636073787	33.76164383561644	42.13203522397856	19.76927110644992	68.89821126842627
ACADVL	ENSG00000072778	57	80.71522135032	0.880491669731777	1.66666666666667	2.76599666666667	58.6666666666667	83.4812180169867	0.873427975481362	8.89134925673802	0.0957100838422775	0.920697097581592	0.09705	0.87534135277051	1.0112	83.03954802259888	83.83739467091779	20.24931506849315	51.93349012744079	48.563770902522876	80.97069276932937
ACAN	ENSG00000157766	38	210.4335506292	0.236694498159698	0	0	38	210.4335506292	0.236694498159698	1.66115142135489	0.104924999177456	0.231023979183224	0.399339	0.376687603507693	1.4165	85.64406779661017	96.4791619221134	36.821917808219176	94.82579445386425	98.74730524966498	98.3744100681699
ACAP1	ENSG00000072818	38	96.63847497162	0.515410282258379	0.333333333333333	3.05626	38.3333333333333	99.69473497162	0.503394096005255	58640.9753086419	0.0882463604211807	0.875100080167439	0	0.956271932427092	8.4556	80.50847457627118	24.534274652698702	90.76164383561644	78.74528250287152	78.32546757559868	43.21505564295286
ACAP2	ENSG00000114331	36	107.76094910645	0.441168472705815	4	13.3239333333333	40	121.084882439783	0.430023699622713	58640.9753086419	0.106063455343246	0.855541883861914	0	0.955683193989389	10.747	85.88135593220339	24.534274652698702	94.15342465753425	83.5913143357217	81.48925013109596	45.16110237138029
ACAP3	ENSG00000131584	53	161.83897471666	0.411695828940983	3	8.47513333333333	56	170.314108049993	0.410772705504185	138.30717222436	0.0753785148262978	0.819471401584465	0.067373	0.891465650640952	10.5622	75.14124293785311	78.9296287861535	93.93424657534246	84.83837444620686	84.86278622618423	77.80108372662121
ACAT1	ENSG00000075239	23	36.89651192172	0.883156232245433	3	4.71733333333333	26	41.6138452550533	0.866937622860762	164.683552625596	0.0591361932456493	0.917361293080258	0.053209	0.913782761789629	1.9822	64.71186440677967	76.20815304030972	53.08493150684932	52.52420281135481	54.133892676105575	71.29289751208995
ACAT2	ENSG00000120437	19	33.80619972346	0.824678309526065	0.333333333333333	0.939266666666667	19.3333333333333	34.7454663901267	0.813746540666207	58640.9753086419	0.0451377481222153	0.916501527200536	0	0.95737491050677	2.7913	50.04519774011299	24.534274652698702	65.24383561643836	56.87797407427665	58.89413272737866	28.806152770494663
ACBD3	ENSG00000182827	24	55.115709231	0.61239170729543	2.66666666666667	5.92292	26.6666666666667	61.038629231	0.603693620033152	58640.9753086419	0.051269743591547	0.912382631997568	0	0.957069294418162	5.4721	57.56497175141243	24.534274652698702	82.48219178082192	72.13805174205547	64.32441880790071	36.79426673658451
ACBD3-AS1	ENSG00000234478	NA	NA	NA	NA	NA	NA	NA	NA	NA	NA	NA	0	NA	NA	NA	24.534274652698702	NA	NA	NA	NA
ACBD4	ENSG00000181513	30	36.46675589315	1.11582471755029	0.333333333333333	0.174306666666667	30.3333333333333	36.6410625598167	1.12095941747358	58640.9753086419	0.0258547309786081	0.936007239304161	0	0.957506291741541	1.2956	23.045197740112993	24.534274652698702	31.745205479452054	32.04069354044741	37.40604789372487	18.784594767814482
ACBD5	ENSG00000107897	37	62.52552303032	0.778489852310594	0	0	37	62.52552303032	0.778489852310594	6.60522053064849	0.0479911677539349	0.994246563510437	0.132029	0.845729961041335	1.3337	53.71186440677966	88.09838305625142	33.21095890410959	59.820598370070556	6.57810406106158	86.56994697896639
ACBD6	ENSG00000230124	26	32.21402722538	1.11990369385075	0.333333333333333	1.259	26.3333333333333	33.47302722538	1.0893183168146	NA	NA	NA	0.063274	NA	0.7562	NA	78.11432475518106	12.273972602739725	34.37619646666302	NA	NA
ACBD7	ENSG00000176244	7	6.68189177364	1.96772325081668	0	0	7	6.68189177364	1.96772325081668	1512.66366850346	0.0225555598735809	0.937134171516509	0.00343	0.956230745311842	1.0629	18.666666666666668	55.21976770667274	22.298630136986304	7.717551824098891	33.41490415428538	43.37819728485696
ACCS	ENSG00000110455	41	51.51452282459	1.03266840503408	0.333333333333333	0.12865	41.3333333333333	51.64317282459	1.03737033749255	58640.9753086419	0.0236479267477989	0.936751798340968	0	0.957458288210446	1.4799	20.107344632768363	24.534274652698702	39.14246575342466	38.292402778537436	35.30851249781507	23.760414845889414
ACCSL	ENSG00000205126	50	54.66468045248	1.15773244390887	0	0.16561	50	54.83029045248	1.15423561636239	58640.9753086419	0.0221537221223116	0.937181839722418	0	0.957543770321791	0.9477	18.15819209039548	24.534274652698702	17.89315068493151	29.639555871574686	33.12357979374235	13.167861096544897
ACD	ENSG00000102977	36	55.84112785465	0.851356968619372	0	0	36	55.84112785465	0.851356968619372	14.4317083985597	0.0449686795473099	0.949548963700925	0.080193	0.894575869160176	2.1934	49.83050847457628	81.4529719881576	57.07945205479452	53.918941092818464	17.124045912719225	76.74066305424459
ACE	ENSG00000159640	108	178.72681289103	0.709027501567986	0	0.172153333333333	108	178.898966224363	0.70834520892876	1350.71995190727	0.0627972856163979	0.896179119940411	0.004913	0.945283821216512	5.7804	67.43502824858757	57.05306308358005	83.63287671232877	65.04949953508725	71.50847753889181	51.5585853289052
ACE2	ENSG00000130234	4	21.479399	0.426153405252986	0.333333333333333	1.47183333333333	4.33333333333333	22.9512323333333	0.418738639755518	NA	NA	NA	0	NA	6.8905	NA	24.534274652698702	87.2	84.36252256194278	NA	NA
ACE3P	ENSG00000224353	NA	NA	NA	NA	NA	NA	NA	NA	NA	NA	NA	0	NA	NA	NA	24.534274652698702	NA	NA	NA	NA
ACER1	ENSG00000167769	22	23.59427079481	1.33145925461762	0	0	22	23.59427079481	1.33145925461762	3064.1925873821	0.0230555906891823	0.937027842708435	0.002669	0.956496389228585	0.992	19.372881355932204	54.02414028695058	19.46301369863014	20.48350927090739	34.003379362582294	42.1604614577871
ACER2	ENSG00000177076	20	26.6920304357	1.08879011323036	0	0	20	26.6920304357	1.08879011323036	58640.9753086419	0.0231293030083179	0.936927111035588	0	0.957495974052574	1.5149	19.451977401129945	24.534274652698702	40.26575342465753	34.41995296176776	34.475324826662	20.06059546699295
ACER3	ENSG00000078124	13	36.30433239307	0.569314120748273	1.33333333333333	1.9748000000000001	14.3333333333333	38.27913239307	0.582322652614977	16.9128675203016	0.144427865743637	0.794190234943838	0.069896	0.895160208848106	3.9386	92.31073446327683	79.51263948986563	74.81643835616438	73.66405950883333	86.40680533706228	76.33280894948436
ACHE	ENSG00000087085	14	62.33587579968	0.351105773875779	5.33333333333333	18.7872366666667	19.3333333333333	81.1231124663467	0.348532030135417	8.92273568251457	0.0788310468196869	0.470786420434637	0.098886	0.862551840691116	4.9161	76.83050847457628	84.0400819858802	80.10958904109589	88.75458075808127	95.07079181961196	83.54017362931889
ACIN1	ENSG00000100813	12	129.30588496666	0.150361055376003	1	9.86062333333333	13	139.166508299993	0.148516833023932	1033.92859389577	0.174264684319496	0.789528441255308	0.004509	0.938230259184353	30.3658	94.80225988700565	56.58847642905944	99.83561643835617	98.5560356615435	86.67482374876187	54.378605138961724
ACKR1	ENSG00000213088	3	2.37436719832	3.2655675724542	0	0	3	2.37436719832	3.2655675724542	70.2532440890968	0.0190282072871923	0.966494840917992	0.009132	0.948552164076358	1.103	13.615819209039548	60.790252789797314	23.915068493150685	3.183285018869981	11.44904736934103	50.68461224727612
ACKR2	ENSG00000144648	0	0.96362437373	3.10881745545528	0	0.0670966666666667	0	1.03072104039667	2.90644331118059	917.805792280598	0.0417208150029182	0.91721678452897	0.005707	0.952997453777205	1.854	45.271186440677965	57.91846959690275	49.69315068493151	3.812284636000655	55.14770145079532	48.72691254442697
ACKR3	ENSG00000144476	1	1.331194715	3.56361429694421	0	0.0750733333333333	1	1.40626804833333	3.37337147353441	103.684822446689	0.0978808924555778	0.904113349370792	0.01292	0.938091504141856	1.3888	83.65536723163842	63.543611933500344	35.630136986301366	3.0246677241152895	67.42411000407854	55.089436578686716
ACKR4	ENSG00000129048	0	0.95874113755	3.12465185462823	0	0	0	0.95874113755	3.12465185462823	58640.9753086419	0.0224960949271917	0.93712108017438	0	0.957556459328151	1.871	18.548022598870055	24.534274652698702	50.01095890410959	3.3801892468413257	33.47899551360484	10.097302336421379
ACLY	ENSG00000131473	39	115.86438165258	0.439649668484496	8.66666666666667	26.0496666666667	47.6666666666667	141.914048319247	0.427591242023132	58640.9753086419	0.129677042365074	0.83466838377798	0	0.955418758145561	11.0789	90.42937853107344	24.534274652698702	94.53698630136986	83.75540119236449	83.66835634795783	45.84280137505098
ACMSD	ENSG00000153086	28	34.84060314541	1.10184377169969	4	4.22	32	39.06060314541	1.10040425030319	164.844469018375	0.0226412285119295	0.951440470673612	0.058932	0.90084106436837	0.8922	18.8135593220339	77.35823274880437	15.923287671232877	33.63233604988241	16.279205267144434	73.44869778010838
ACO1	ENSG00000122729	76	100.39050672483	0.916215167360328	1.66666666666667	2.06244333333333	77.6666666666667	102.452950058163	0.915557710861796	12.3870322385686	0.0718171522021294	0.940172497139992	0.112159	0.872441507688688	0.647	73.12429378531074	85.57959462537006	9.917808219178083	48.41109227150905	19.932412748354025	81.97284856959739
ACO2	ENSG00000100412	27	87.09717793058	0.427501360713798	8.66666666666667	37.8426666666667	35.6666666666667	124.939844597247	0.377478268246861	5.8969254872822	0.18300324678421	0.463393541502361	0.217874	0.760802904233862	2.4729	95.36158192090396	92.680482805739	61.31780821917808	86.83476453536072	95.23393346151605	91.90700926411466
ACOD1	ENSG00000102794	10	9.59768689239	1.76732367141204	0	0.830966666666667	10	10.4286535590567	1.62650136373465	58640.9753086419	0.0405085943639278	0.91732435973212	0	0.957579523062826	1.0213	43.37853107344633	24.534274652698702	20.621917808219177	11.989279658699331	54.41356406222688	5.197226592087631
ACOT1	ENSG00000184227	2	2.99039488012	2.10533855034535	0	0.43113	2	3.42152488012	1.8400549002149	58640.9753086419	0.0227630343288183	0.937072723262291	0	0.957557399619006	1.4646	19	24.534274652698702	38.558904109589044	8.920855439479297	33.80527879741304	9.916681232884699
ACOT11	ENSG00000162390	62	72.9055848925	1.05065958232039	0.333333333333333	0.528466666666667	62.3333333333333	73.4340515591667	1.04810838712635	58640.9753086419	0.031644657254219	0.928371689047724	0	0.957468847979119	1.2487	30.53107344632768	24.534274652698702	29.934246575342467	37.51025542854018	45.563129988929674	22.764085532832254
ACOT12	ENSG00000172497	44	55.46382404856	1.01999160789467	0	0	44	55.46382404856	1.01999160789467	6651.71695029354	0.0424888879060745	0.917012314641389	0.001234	0.957049554865472	1.5172	46.32768361581921	50.999772261443866	40.31506849315068	39.64885412678445	56.52275243255841	37.050632173862375
ACOT13	ENSG00000112304	6	7.4240683428	1.59513559218582	0.333333333333333	1.01066666666667	6.33333333333333	8.43473500946667	1.4558856207737	108.768272181826	0.0125447809696197	0.959109110463762	0.016265	0.937745329911309	1.2884	5.52542372881356	65.53860168526532	31.443835616438353	15.883607723021385	12.777486453417225	57.97937423527355
ACOT2	ENSG00000119673	8	10.99296517063	1.31308063758462	0	0.117386666666667	8	11.1103518372967	1.29920725523203	58640.9753086419	0.0350238792598248	0.918191017654893	0	0.957536277542227	1.436	35.45762711864407	24.534274652698702	37.589041095890416	21.883717114259156	49.816465652857886	14.507953155042827
ACOT4	ENSG00000177465	16	15.21528878892	1.59715559926431	0	0	16	15.21528878892	1.59715559926431	58640.9753086419	0.0249674767255783	0.936556017808798	0	0.957587862753509	0.9121	21.89830508474576	24.534274652698702	16.602739726027398	12.530766285620516	36.001864475907475	3.9212258929091632
ACOT6	ENSG00000205669	4	2.73842148285	3.34262606540432	0	0	4	2.73842148285	3.34262606540432	58640.9753086419	0.0145169263705611	0.937818636042566	0	0.957585874494567	1.0559	7.898305084745763	24.534274652698702	22	3.079363342996217	25.018936083435293	4.101846996445843
ACOT7	ENSG00000097021	8	39.52982475778	0.365158454499735	3.66666666666667	9.71570666666667	11.6666666666667	49.2455314244467	0.386470476861171	366.551411546462	0.0433376282453537	0.917452183933767	0.009819	0.938183968159103	9.2807	47.6045197740113	61.375540879070826	92.16986301369863	86.28233878466335	53.51628503175436	54.64079706345045
ACOT8	ENSG00000101473	24	26.93221879914	1.25323515030438	0.666666666666667	0.362	24.6666666666667	27.29421879914	1.2650498315836	5990.63471326419	0.0313999950885773	0.929884485736759	0.001276	0.957197623905591	1.0904	30.16949152542373	51.07720337053063	23.32054794520548	23.590220423344093	44.60758608634854	34.52193672434889
ACOT9	ENSG00000123130	15	19.881917	1.16171543016396	0.333333333333333	1.15588666666667	15.3333333333333	21.0378036666667	1.11699790691512	NA	NA	NA	0.011192	NA	1.4416	NA	62.34570712821681	37.75342465753425	32.275884701635405	NA	NA
ACOX1	ENSG00000161533	41	71.54986086384	0.743501377628063	0	0.257726666666667	41	71.8075875305067	0.74083285556364	15.6651362581141	0.067329965531826	0.872990880512719	0.130756	0.852615861629633	2.6312	70.45762711864407	87.90252789797313	63.389041095890406	62.82338784663348	79.04795198974539	85.46874089611373
ACOX2	ENSG00000168306	53	87.6135869686	0.760480573347752	0.333333333333333	0.353166666666667	53.3333333333333	87.9667536352667	0.761641134982409	22.8779391425714	0.0405977480113506	0.906870756687087	0.058242	0.897489877841363	2.6968	43.50282485875706	77.23069915736734	64.15342465753425	61.16611059454138	66.80650235972732	74.10709083493562
ACOX3	ENSG00000087008	71	116.5905947414	0.741929739178237	0.333333333333333	0.640166666666667	71.3333333333333	117.230761408067	0.740997394206928	5061.29360072016	0.0426241829991341	0.916538825810173	0.00211	0.955034288002445	4.538	46.497175141242934	53.00614894101572	78.24109589041096	62.8124487228573	58.79508244479403	46.495367942667365
ACOXL	ENSG00000153093	69	70.68176844909	1.19276128734008	0	0	69	70.68176844909	1.19276128734008	82.7118866002398	0.0349297784268856	0.954254309377759	0.026527	0.935763930977644	0.2836	35.29943502824859	69.65611478023229	4.931506849315069	27.583000601651804	14.962419157489947	63.45044572627163
ACP1	ENSG00000143727	12	14.6882875719	1.3236784230117	0	0.387733333333333	12	15.0760209052333	1.28963533893522	5.08267340669859	0.0344566330313682	0.998965313923088	0.177902	0.83393891931934	0.1316	34.57627118644068	91.24572990207243	3.6821917808219173	22.365038560411307	0.9788498514245845	87.77020334440365
ACP2	ENSG00000134575	27	49.16964978342	0.757259045847629	0	0.15558	27	49.32522978342	0.754870524539765	58640.9753086419	0.0305729638785124	0.928478268028282	0	0.957255022069096	3.5509	29.17514124293785	24.534274652698702	72.21369863013699	61.718536345238746	45.50486511682107	32.94878517741654
ACP3	ENSG00000014257	34	40.2713733672	1.12401462708267	0	0.6423	34	40.9136733672	1.10636882470028	58640.9753086419	0.036859005689621	0.917768998316677	0	0.957511774872582	1.2223	38.112994350282484	24.534274652698702	28.997260273972604	33.19477109883499	51.576064790537785	18.079589815300352
ACP4	ENSG00000142513	35	43.08693859748	1.07698844944783	1.33333333333333	0.730833333333333	36.3333333333333	43.8177719308133	1.0936015977807	158.783709643674	0.019117183983326	0.95362962807328	0.011148	0.938166909915957	1.249	13.711864406779661	62.313823730357555	29.939726027397263	34.13553574358694	15.27704946687642	54.716541397191634
ACP5	ENSG00000102575	16	23.9613153038	1.01418404522197	1	1.03676666666667	17	24.9980819704667	1.02004746256056	11.6218146470691	0.0448169521987438	0.983836938277165	0.087501	0.887891828689045	1.0649	49.66101694915254	82.53245274424961	22.38082191780822	39.63791500300826	7.556953912486165	78.51191516634621
ACP6	ENSG00000162836	41	40.47340884878	1.3143795305239	0	0	41	40.47340884878	1.3143795305239	149.843658756367	0.0320734605193138	0.947521869679083	0.02845	0.934462562657614	0.7146	31.107344632768363	70.19357777271692	11.32876712328767	21.150795821254718	17.922274660607115	64.12049175552059
ACP7	ENSG00000183760	53	50.22721313152	1.32654046873888	0	0.699433333333333	53	50.9266464648533	1.30832158557539	59010.8384086419	0.0173534248024225	0.93767221125696	3.7e-4	0.957558507714587	0.5259	11.468926553672317	49.223411523570945	7.8054794520547945	21.500847782092663	27.506846122472766	9.706927693293707
ACR	ENSG00000100312	12	25.43784722642	0.764316616766287	0.333333333333333	0.198216666666667	12.3333333333333	25.6360638930867	0.774385268576553	58640.9753086419	0.018003461882472	0.937548937318998	0	0.957390707539189	3.1638	12.299435028248586	24.534274652698702	68.88767123287671	60.12689383580375	29.417933927635033	28.007924022606772
ACRBP	ENSG00000111644	46	67.34087946864	0.873404476378464	0	0	46	67.34087946864	0.873404476378464	58640.9753086419	0.0257712490856647	0.935492308781413	0	0.9572887288155	2.539	22.93220338983051	24.534274652698702	62.27945205479452	51.94442925121698	38.42568315562548	32.039853172522285
ACRP1	ENSG00000175509	NA	NA	NA	NA	NA	NA	NA	NA	NA	NA	NA	0	NA	NA	NA	24.534274652698702	NA	NA	NA	NA
ACRV1	ENSG00000134940	8	9.11296116503	1.58396919001342	0	0	8	9.11296116503	1.58396919001342	58640.9753086419	0.0353999026119709	0.91812840856089994	0	0.95755987198471	1.2067	36.152542372881356	24.534274652698702	28.38082191780822	12.776896570584697	50.04369865408145	9.468041717648433
ACSBG1	ENSG00000103740	37	84.51340968564	0.57594984477105	0	0.808038333333333	37	85.3214480189733	0.570495301236476	58640.9753086419	0.0578910037875175	0.897377625336455	0	0.956655341259697	6.8598	63.73446327683616	24.534274652698702	87.07397260273973	74.43526773505442	69.410942142982	41.18161160636252
ACSBG2	ENSG00000130377	52	64.36517020853	1.01787548937984	0	0	52	64.36517020853	1.01787548937984	58640.9753086419	0.0307534914463758	0.930131601471483	0	0.957439946012995	1.4771	29.423728813559325	24.534274652698702	39.05479452054795	39.807471421539134	44.403659033968424	25.17625123812853
ACSF2	ENSG00000167107	45	72.95850257593	0.790790556509691	0.666666666666667	1.3456	45.6666666666667	74.30410257593	0.786528939597388	58640.9753086419	0.0666957423090935	0.89615123963732	0	0.957161060232348	3.447	70.02824858757062	24.534274652698702	71.29863013698629	59.19706831482798	71.5667424110004	35.23859465128474
ACSF3	ENSG00000176715	62	63.8817737678	1.1990736458008	0	0	62	63.8817737678	1.1990736458008	170.772053384251	0.0284429118037224	0.948265792195216	0.080436	0.890612994595752	-0.2808	26.502824858757062	81.47574584377135	1.6465753424657534	27.238418202701965	17.689215172172695	77.9817048301579
ACSL1	ENSG00000151726	37	100.16091813236	0.485972833487739	1.33333333333333	3.24855	38.3333333333333	103.40946813236	0.485310889746444	181.734117321895	0.0650653392076492	0.889811269617975	0.011103	0.937793014343767	8.9181	68.86440677966101	62.27738556137554	91.56712328767124	79.893890499371	74.94027850608867	57.4549903862961
ACSL3	ENSG00000123983	30	75.86656914554	0.536343056668217	3.33333333333333	9.3091	33.3333333333333	85.17566914554	0.522514093808215	58640.9753086419	0.102030389010906	0.861463147044956	0	0.956693999314775	7.3768	84.77401129943503	24.534274652698702	88.47123287671232	77.49275283049828	80.56283866456913	40.91359319466294
ACSL3-AS1	ENSG00000234193	NA	NA	NA	NA	NA	NA	NA	NA	NA	NA	NA	0	NA	NA	NA	24.534274652698702	NA	NA	NA	NA
ACSL4	ENSG00000068366	5	19.753946	0.53219923294017	3.33333333333333	28.5966666666667	8.33333333333333	48.3506126666667	0.307334553093901	NA	NA	NA	0	NA	5.2206	NA	24.534274652698702	81.52876712328766	91.04632718919214	NA	NA
ACSL5	ENSG00000197142	47	75.19207103474	0.797098268800076	0.333333333333333	0.938866666666667	47.3333333333333	76.1309377014067	0.792166854299288	7.70159701192493	0.0494008958339691	0.983146559075733	0.099944	0.873805222861566	1.487	55.316384180790955	84.20405374629925	39.33698630136986	58.61182519280206	7.626871759016481	81.58247392646973
ACSL6	ENSG00000164398	39	88.93562067255	0.572770916731686	2.33333333333333	5.18948333333333	41.3333333333333	94.1251040058833	0.569169045687133	439.535065781973	0.0872040092945099	0.876252749034756	0.008838	0.938202716708374	7.0342	80.10734463276836	60.57845593258939	87.59452054794521	74.55559809659246	77.59715667424109	54.54174678086582
ACSM1	ENSG00000166743	66	67.93498934084	1.19243139277556	0	0.0627566666666667	66	67.9977460075067	1.19133087071662	112.241916036316	0.0215035937726498	0.956296802666233	0.015313	0.937773209574213	0.6877	17.203389830508474	65.09223411523571	10.734246575342466	27.64863534430893	13.814601176950418	57.6763969003088
ACSM2A	ENSG00000183747	26	24.91889395663	1.44776121068218	0	0.0682366666666667	26	24.9871306232967	1.44380755947526	1718.23169965672	0.0279901586472988	0.935009632033849	0.003261	0.956399827184893	0.7637	25.813559322033896	54.962423138237305	12.468493150684932	16.255537931411695	39.39870651983919	42.66736584513197
ACSM2B	ENSG00000066813	20	26.08832919973	1.11398543839039	0	0.0656833333333333	20	26.1540125330633	1.11118776913081	3254.92294461273	0.0411756560206413	0.917198031573294	0.003231	0.955804059917171	1.4259	44.42372881355932	54.944204053746304	37.202739726027396	32.877536509325594	55.27005768222339	44.869778010837265
ACSM3	ENSG00000005187	60	67.60488541679	1.10035880829594	0	0.176513333333333	60	67.7813987501233	1.0974933023504	100.079437672321	0.0245936121791601	0.954917028277916	0.012575	0.937999594833535	0.879	21.446327683615817	63.29309952174903	15.476712328767123	33.82924027785374	14.595350463205733	55.590514478820715
ACSM4	ENSG00000215009	51	57.17102592384	1.12647889246209	0.333333333333333	0.194323333333333	51.3333333333333	57.3653492571733	1.12913691556935	58640.9753086419	0.0183272678405046	0.937576700836971	0	0.957525135829176	1.0338	12.751412429378531	24.534274652698702	21.06027397260274	31.42810260898102	29.039212258929098	16.302511215987877
ACSM5	ENSG00000183549	44	48.72881939274	1.1609687198723	0	0	44	48.72881939274	1.1609687198723	609.545723218907	0.0231544505804777	0.937073416302639	0.007351	0.946878115137615	0.9259	19.46327683615819	59.353222500569345	17.101369863013698	29.191051796751083	33.799452310202184	51.232302045097015
ACSM5P1	ENSG00000260762	NA	NA	NA	NA	NA	NA	NA	NA	NA	NA	NA	0	NA	NA	NA	24.534274652698702	NA	NA	NA	NA
ACSM6	ENSG00000173124	13	18.04367906438	1.14547421298994	0	0	13	18.04367906438	1.14547421298994	58640.9753086419	0.00871442630887031	0.939440261703208	0	0.957513065672558	1.5229	2.231638418079096	24.534274652698702	40.48219178082192	30.27402505059345	20.07807492862554	17.939754122239705
ACSS1	ENSG00000154930	39	76.16475714066	0.668809813029971	8	13.419	47	89.58375714066	0.669043937900214	58640.9753086419	0.0593611486256123	0.897287348359687	0	0.95694560675423	5.1161	64.92090395480226	24.534274652698702	81.1068493150685	67.7897500410217	69.53912486162093	38.48394802773408
ACSS2	ENSG00000131069	54	77.10682547887	0.878522602162411	5	6.3877	59	83.49452547887	0.877706392965005	12.64106721522	0.065930038690567	0.934844222884397	0.120696	0.864925551237298	0.9446	69.49717514124293	86.83671145524937	17.78904109589041	51.57249904282667	39.70168385480394	83.21971683272156
ACSS3	ENSG00000111058	58	72.64525688475	0.993551941576852	0.666666666666667	0.7346	58.6666666666667	73.37985688475	0.993662761673336	396.897682349344	0.0429311022162437	0.922135323564557	0.007061	0.947907584919165	1.5851	47.016949152542374	59.120929173309044	42.33698630136986	41.81480063446917	48.01608110470198	50.90019227407796
ACTA1	ENSG00000143632	20	43.6949583289	0.66511149001857	6	33.1036666666667	26	76.7986249955667	0.469755911457974	3.32229033878147	0.464278340339661	0.65371570134059	0.506909	0.556247098772376	3.6982	99.90395480225989	97.46299248462765	73.26575342465753	81.08078542908713	90.98059779758783	96.58567849443571
ACTA2	ENSG00000107796	10	31.23495064295	0.543052538472649	4.33333333333333	21.4746	14.3333333333333	52.70955064295	0.422898803784696	3.43503804862075	0.417445838451385	0.554731854658554	0.58269	0.481720440608464	3.4862	99.78531073446327	97.92757913914826	71.63835616438357	84.10545315320243	93.24127483540174	97.36060129348016
ACTB	ENSG00000075624	2	29.2449607021	0.215277896455505	4	184.150933333333	6	213.395894035433	0.0554949555423682	3.34962299048499	0.410023480653763	0.247842446276147	0.815545	0.24321443408882	0.4325	99.74011299435028	99.72671373263493	6.553424657534247	99.98359131433573	98.537551710074	99.5571869719746
ACTBL2	ENSG00000169067	23	17.96837172795	1.8134856594211	0	0.0456033333333333	23	18.0139750612833	1.80889472428655	3120.17828463209	0.0744883194565773	0.894796446826405	0.003796	0.955864715835514	0.5945	74.66666666666667	55.695741289000225	8.964383561643835	9.314663895421987	72.86022257181145	44.694983394511446
ACTC1	ENSG00000159251	10	28.43609997282	0.596503010326129	4.33333333333333	43.8323666666667	14.3333333333333	72.2684666394867	0.308444428828561	10.5234065764931	0.49155667424202	0.585470103909203	0.270495	0.733587403084748	3.2023	99.94350282485875	94.0787975404236	69.22739726027397	90.98616200842312	92.6702790887374	92.75767639690031
ACTG1	ENSG00000184009	12	38.58532683	0.503885049764525	5.66666666666667	59.6651	17.6666666666667	98.25042683	0.267630802817752	3.06596001190329	0.346219390630722	0.521731204737049	0.830058	0.278355386993379	6.561	99.4406779661017	99.79959007059895	86.0931506849315	93.21227369687688	93.99871817281361	99.2600361242207
ACTG2	ENSG00000163017	15	33.01900971378	0.699510068907366	5.66666666666667	23.8097	20.6666666666667	56.82870971378	0.525229238701126	1.21622248559589	0.278564125299454	0.997003364917196	0.418069	0.625930332553177	3.8587	98.72881355932203	96.71601002049647	74.3013698630137	77.31225728819122	5.756569364330247	95.61848161743285
ACTL10	ENSG00000288649	14	11.2683948178	1.94228958664976	0	0	14	11.2683948178	1.94228958664976	NA	NA	NA	0	NA	0.8017	NA	24.534274652698702	13.36986301369863	7.941803861510692	NA	NA
ACTL6A	ENSG00000136518	4	45.83143093231	0.199721432223155	4	19.5635333333333	8	65.3949642656433	0.220730294408615	2.93005057930412	0.0793739408254623	0.24081141956308	0.406366	0.573189606678279	1.8756	77.07344632768361	96.58392165793668	50.15342465753425	95.71733304162336	98.63660199265863	96.39340441647731
ACTL6B	ENSG00000077080	37	49.04090330074	0.992548707576151	5.66666666666667	11.4916833333333	42.6666666666667	60.5325866340733	0.909826367947432	16.0883947881076	0.134891450405121	0.923397378583953	0.247313	0.753653061004145	0.4469	91.19774011299435	93.44568435436119	6.736986301369862	48.86506590822075	47.62570646157431	92.11676280370564
ACTL7A	ENSG00000187003	18	24.94336882176	1.07009484172801	0	0	18	24.94336882176	1.07009484172801	13.2442273544286	0.0135191790759563	0.998170221492949	0.082792	0.889259098785543	0.9037	6.610169491525424	81.78091550899568	16.328767123287673	35.79281299567904	4.8592903338577145	78.30216162675524
ACTL7B	ENSG00000148156	12	22.25565213176	0.873601421104594	0	0	12	22.25565213176	0.873601421104594	58640.9753086419	0.0350947491824627	0.918040883900194	0	0.957439296870546	2.4505	35.559322033898304	24.534274652698702	61.057534246575344	51.91708144177652	50.40494086115481	25.263648546291435
ACTL8	ENSG00000117148	4	12.6372773307	0.724326829830721	0	0	4	12.6372773307	0.724326829830721	5022.85522497015	0.017829155549407	0.937582208666194	0.001647	0.956888982147806	3.2788	12.022598870056497	51.9927123662036	69.87945205479453	63.9446480336925	28.95181495076619	39.113208646507026
ACTL9	ENSG00000181786	11	20.8641826292	0.872668466073612	0	0	11	20.8641826292	0.872668466073612	225.668103339874	0.00934122316539287	0.955819568055863	0.00991	0.938470768765682	2.3892	2.672316384180791	61.44386244591209	60.1890410958904	52.01006399387409	14.07679310143915	53.55707044223038
ACTN1	ENSG00000072110	28	120.11354670616	0.319605095601277	6	40.033	34	160.14654670616	0.282651194474362	4.54202371068654	0.23771721124649	0.331604587457088	0.138347	0.794343653568108	8.6241	97.7457627118644	88.76793441129584	91.01369863013699	92.47388284198436	97.37225426790188	90.45038746139952
ACTN2	ENSG00000077522	35	115.30697564923	0.402439964540547	3	8.163	38	123.46997564923	0.403405470846163	4.39971632883328	0.151106148958206	0.419703416327979	0.213946	0.730149865044946	2.3236	93.00564971751413	92.56205875654749	59.205479452054796	85.2650002734781	96.07294761987997	92.97325642370215
ACTN3	ENSG00000248746	81	110.90995039311	0.87856203024317	2.66666666666667	3.77026666666667	83.6666666666667	114.680217059777	0.875029271601481	NA	NA	NA	0.001554	NA	2.5946	NA	51.79457982236393	62.969863013698635	51.80222064212657	NA	NA
ACTN4	ENSG00000130402	15	126.86510625128	0.182060540069947	9.33333333333333	60.297	24.3333333333333	187.16210625128	0.182412228943675	3.73211845292079	0.257420301437378	0.188311426492593	0.415952	0.478444001734151	17.8719	98.32768361581921	96.68868139375996	98.33424657534246	97.35820160805119	99.19011827769037	97.4130396783779
ACTR10	ENSG00000131966	35	38.39368365807	1.20863982744725	1.33333333333333	1.59753333333333	36.3333333333333	39.9912169914033	1.1982427392752	58640.9753086419	0.057314395904541	0.906451088441405	0	0.957549601344328	0.9999	63.259887005649716	24.534274652698702	19.808219178082194	27.293113821582892	66.9288585911554	11.769504165938358
ACTR1A	ENSG00000138107	9	45.19417331442	0.34750533686838	0.333333333333333	3.29583666666667	9.33333333333333	48.4900099810867	0.332555579146778	58640.9753086419	0.0954912602901459	0.872779140807288	0	0.956929441381049	10.4146	82.96610169491525	24.534274652698702	93.73698630136987	89.70628452660942	79.09456388743227	38.635436695216455
ACTR1B	ENSG00000115073	25	47.38328679326	0.736885989405249	0	0.295533333333333	25	47.6788201265933	0.732318460843147	11916.4160785284	0.0670958906412125	0.896137315781295	9.46e-4	0.956917394264119	3.74	70.29378531073446	50.380323388749716	73.53424657534246	63.381283159218945	71.57256889821127	38.80440482433141
ACTR2	ENSG00000138071	5	34.15868820745	0.307770451982657	3.66666666666667	24.0153966666667	8.66666666666667	58.1740848741167	0.262716755209702	18.0935830889109	0.131471812725067	0.689867484062381	0.351581	0.648549883145109	3.4812	90.68926553672316	95.73217945798224	71.62191780821918	93.51309960072199	90.12993066480219	95.08244479403368
ACTR3	ENSG00000115091	11	44.52866668234	0.408894215961888	9	21.746	20	66.27466668234	0.438508713740209	58640.9753086419	0.134633630514145	0.834934986445872	0	0.956997435088283	8.7474	91.14124293785311	24.534274652698702	91.23013698630137	83.02794946124816	83.63922391190351	37.808075511274254
ACTR3-AS1	ENSG00000228857	NA	NA	NA	NA	NA	NA	NA	NA	NA	NA	NA	0	NA	NA	NA	24.534274652698702	NA	NA	NA	NA
ACTR3B	ENSG00000133627	5	32.82007241921	0.320323330627026	3.66666666666667	8.9217	8.66666666666667	41.74177241921	0.366139383395904	463.867605191957	0.110224694013596	0.860743614843257	0.008369	0.938687085524035	10.2791	86.88135593220339	60.17763607378729	93.57808219178082	87.54033801892469	80.61527704946687	52.974421721144324
ACTR3BP4	ENSG00000249283	NA	NA	NA	NA	NA	NA	NA	NA	NA	NA	NA	0	NA	NA	NA	24.534274652698702	NA	NA	NA	NA
ACTR3C	ENSG00000106526	11	14.0418674099	1.29665903539772	0	0.263086666666667	11	14.3049540765667	1.27281179327446	58640.9753086419	0.0287409834563732	0.93396885532191	0	0.957537716324164	1.3412	26.892655367231637	24.534274652698702	33.52876712328767	23.163594596072855	40.97185806677154	14.204975820078076
ACTR5	ENSG00000101442	38	56.2644221879	0.885256823500331	0.333333333333333	0.289116666666667	38.3333333333333	56.5535388545667	0.887402309457239	278.023526844177	0.0480843521654606	0.918235024792524	0.013816	0.937739473702106	2.407	53.84180790960452	64.17672511956273	60.44931506849315	50.7958212547175	49.62419157489949	58.07259803064732
ACTR6	ENSG00000075089	46	41.04760422153	1.4328686579063	0.666666666666667	1.79813333333333	46.6666666666667	42.8457375548633	1.39015918010539	58640.9753086419	0.0475124157965183	0.916432856780138	0	0.957651877366292	0.458	53.101694915254235	24.534274652698702	6.8712328767123285	18.02220642126565	59.16215113907825	0.6234341315620782
ACTR8	ENSG00000113812	60	67.82167430131	1.09684156161809	0.333333333333333	1.4769	60.3333333333333	69.29857430131	1.07878248053956	58640.9753086419	0.0472810566425323	0.91623641299031	0	0.957509769212931	1.0616	52.88700564971751	24.534274652698702	22.24931506849315	35.15834381666029	59.808891219483776	18.31847579094564
ACTRT1	ENSG00000123165	NA	NA	NA	NA	NA	NA	NA	NA	NA	NA	NA	0.086421	NA	NA	NA	82.39580961056707	NA	NA	NA	NA
ACTRT2	ENSG00000169717	11	22.9945791856	0.791817675981034	0	0	11	22.9945791856	0.791817675981034	58640.9753086419	0.00711797783151269	0.946496767540465	0	0.957412312627841	2.9424	1.2824858757062148	24.534274652698702	66.75616438356164	58.63917300224252	18.19611955951757	26.89506496533241
ACTRT3	ENSG00000184378	8	5.23412657916	2.75779530679842	0	0	8	5.23412657916	2.75779530679842	3201.58328234957	0.0521469973027706	0.914299011633153	0.002212	0.956848865048834	0.8481	58.40112994350283	53.2498291960829	14.627397260273971	4.184214844390965	62.83866456913127	39.49775680242382
ACVR1	ENSG00000115170	31	50.04673782216	0.835971177982261	5	15.5483333333333	36	65.5950711554933	0.724760755605038	7.13051150547953	0.127518758177757	0.896320332837789	0.758016	0.352793456680696	2.8019	90.06214689265536	99.3577772716921	65.35616438356165	63.900891538587764	71.25211210161393	98.58416360776089
ACVR1B	ENSG00000135503	10	42.05452236391	0.403338767919961	3.33333333333333	27.7106666666667	13.3333333333333	69.7651890305767	0.30209043793644	142.339043463751	0.1131192445755	0.861387541159578	0.02861	0.933722580918294	8.0911	87.57062146892656	70.23001594169894	90.04931506849316	91.390909588142	80.56866515178	64.42346909048536
ACVR1C	ENSG00000123612	18	47.0859379623	0.566873496984509	1.33333333333333	3.77570666666667	19.3333333333333	50.8616446289667	0.555900291566603	11.2581439069924	0.0954466536641121	0.744890769129547	0.110103	0.871037760322031	3.2528	82.954802259887	85.35185606923253	69.68767123287671	75.33774544658974	88.49851424576123	82.21173454524268
ACVR2A	ENSG00000121989	7	49.05923202235	0.268004884308874	4	37.4316666666667	11	86.4908986890167	0.210513643942698	17.8844942151366	0.103627823293209	0.574294096173242	0.358072	0.633976271033123	10.536	85.24293785310735	95.87793213391026	93.87945205479453	96.19318492588744	92.87420614111753	95.33298374410069
ACVR2B	ENSG00000114739	16	65.77680423752	0.369449138877218	8.33333333333333	25.9557	24.3333333333333	91.73250423752	0.372176223235873	12.2525833763203	0.110489256680012	0.515788564781287	0.169881	0.805913127833346	4.2406	86.9774011299435	90.88134821225233	76.6082191780822	87.21216430563912	94.12690089145255	89.89687117636777
ACVR2B-AS1	ENSG00000229589	NA	NA	NA	NA	NA	NA	NA	NA	NA	NA	NA	0	NA	NA	NA	24.534274652698702	NA	NA	NA	NA
ACVRL1	ENSG00000139567	19	50.01781468264	0.557386199623786	3	11.8559666666667	22	61.8737813493067	0.50772410414603	7.60816528720952	0.125616997480392	0.664984177783896	0.149019	0.836730825159172	2.6081	89.7909604519774	89.71532680482805	63.12328767123287	78.40070010392168	90.74171182194254	87.23416652100448
ACY1	ENSG00000243989	34	49.37087545167	0.916848492219904	0	0.23414	34	49.60501545167	0.912520887359514	12.8283410428521	0.0461500287055969	0.964069566838122	0.06596	0.902201826104247	1.3192	51.47457627118644	78.66545206103393	32.68493150684931	48.68457036591369	11.926819320631594	73.32051506146944
ACY3	ENSG00000132744	19	27.53299239046	1.01257572166778	0	0	19	27.53299239046	1.01257572166778	58640.9753086419	0.0273516569286585	0.934925380936943	0	0.957469664939964	1.772	24.937853107344633	24.534274652698702	47.605479452054794	40.27238418202702	39.55019518732157	22.699994173512792
ACYP1	ENSG00000119640	2	3.17075146946	1.98558407447311	0	0	2	3.17075146946	1.98558407447311	58640.9753086419	0.0127048846334219	0.937959923172022	0	0.957555166104024	1.5001	5.672316384180791	24.534274652698702	39.775342465753425	7.619099710113218	23.270989920177115	10.534288877235923
ACYP2	ENSG00000170634	7	7.53705319656	1.7444634473899	0.333333333333333	0.0337866666666667	7.33333333333333	7.57083986322667	1.79358058623833	12.6061646855383	0.0192315801978111	0.998271144189016	0.150823	0.835648502742511	1.1704	13.887005649717516	89.8428603962651	26.88219178082192	9.555324618498062	4.684495717531902	87.4555730350172
ADA	ENSG00000196839	40	45.6317864433	1.14107671808633	4.33333333333333	4.03066666666667	44.3333333333333	49.6624531099667	1.14667859697723	5.13649909578192	0.0448397248983383	0.99895451820501	0.155464	0.839101961460056	-0.1666	49.68361581920904	90.1389205192439	2.0821917808219177	30.164633812831582	1.3867039561848173	87.05937190467867
ADA2	ENSG00000093072	24	39.50935816405	0.854288827842369	0	0.0981066666666667	24	39.6074648307167	0.85217277649628	10.457858361796	0.0215545408427715	0.997909787028411	0.086993	0.886229045192667	1.5297	17.28813559322034	82.46868594853109	40.71780821917808	53.83142810260898	5.14478820718989	78.76245411641321
ADAD1	ENSG00000164113	38	52.72472193563	0.944688977647934	0	0.264216666666667	38	52.9889386022967	0.939978512043325	3248.01955303378	0.0242270361632109	0.936460647108356	0.003099	0.955623489601532	1.9528	20.9774011299435	54.736961967661124	52.32876712328767	46.29437182081715	36.25240342597448	45.30676455165181
ADAD2	ENSG00000140955	50	80.4907614377	0.786265069000887	0	0	50	80.4907614377	0.786265069000887	2530.56170452675	0.0160715226083994	0.937613929022253	0.00212	0.955996307277323	3.5467	9.87005649717514	53.040309724436355	72.18082191780823	59.224416124268444	28.421604614577873	44.30460875138379
ADAL	ENSG00000168803	35	30.80176390493	1.50654148687006	2	1.69036666666667	37	32.4921305715967	1.498069973659	29765.5898223209	0.0214745439589024	0.937355220301337	8.92e-4	0.957436982393307	0.5594	17.163841807909606	50.220906399453426	8.32876712328767	14.806104031067107	31.649478529394628	25.36852531608693
ADAM10	ENSG00000137845	15	72.97087818929	0.31652530890781	10.3333333333333	60.5073333333333	25.3333333333333	133.478211522623	0.2644870897052	166.906197353457	0.177044793963432	0.77715293526621	0.016517	0.937447414036042	12.3387	94.96610169491525	65.6524709633341	95.7041095890411	93.40370836296013	87.129289751209	60.36823399172639
ADAM11	ENSG00000073670	46	123.53839069495	0.476093506158787	2.66666666666667	11.5850333333333	48.6666666666667	135.123424028283	0.457350697378398	58640.9753086419	0.0628246515989304	0.895792371833847	0	0.955402017400697	10.263	67.45197740112995	24.534274652698702	93.56164383561644	81.87387190286059	71.99207597739323	45.87193381110528
ADAM12	ENSG00000148848	67	111.65653346103	0.735363152374326	4	4.43760666666667	71	116.094140127697	0.745102461260968	58.9837188557741	0.0723165720701218	0.885748354927056	0.033281	0.919688834799866	4.5178	73.44632768361582	71.6465497608745	78.12876712328767	62.48974457145982	75.73850725397658	66.48021907591914
ADAM15	ENSG00000143537	64	100.65485635607	0.782922597223419	0.666666666666667	1.1459	64.6666666666667	101.80075635607	0.78132611413283	97.7879679503305	0.0932348296046257	0.88363906667934	0.013863	0.93775000077203	3.8008	82.22598870056497	64.23138237303576	73.8986301369863	59.5580593994421	76.02400512730875	57.92693585037581
ADAM17	ENSG00000151694	36	88.42276491403	0.537652643873369	6.66666666666667	16.3906666666667	42.6666666666667	104.813431580697	0.52544929222492	15.6745569100863	0.111547470092773	0.657543083855678	0.050621	0.910887706712075	5.4506	87.26553672316383	75.61375540879071	82.39999999999999	77.28490947875075	90.90485346384665	72.00372895181495
ADAM18	ENSG00000168619	107	80.57795247181	1.5592749228969	0	0	107	80.57795247181	1.5592749228969	58640.9753086419	0.0186711773276329	0.937697464687394	0	0.957854461442196	-0.7345	13.129943502824858	24.534274652698702	0.5589041095890411	13.291035388065424	27.09899201771252	0.00582648721085377
ADAM19	ENSG00000135074	58	110.0767933353	0.655695299956076	3	5.36573333333333	61	115.442526668633	0.653959309331931	1167.03990749337	0.0693869143724442	0.894456220569399	0.004452	0.949847147317456	5.8495	71.72316384180792	56.492826235481665	83.85479452054796	68.67581906689274	73.08162908582416	50.30589057857018
ADAM2	ENSG00000104755	81	74.52338174033	1.3075261604615	0	0.027114	81	74.55049574033	1.30705061346529	58640.9753086419	0.0409921854734421	0.91738294520761	0	0.957686209224086	0.2227	44.18079096045198	24.534274652698702	4.33972602739726	21.571952086637864	54.0115364446775	0.25053895006699634
ADAM20	ENSG00000134007	NA	NA	NA	NA	NA	NA	NA	NA	NA	0.0301932990550995	NA	0.025497	NA	NA	28.711864406779664	69.24163060806194	NA	NA	NA	NA
ADAM21	ENSG00000139985	NA	NA	NA	NA	NA	NA	NA	NA	NA	0.0383731424808502	NA	0	NA	NA	40.220338983050844	24.534274652698702	NA	NA	NA	NA
ADAM22	ENSG00000008277	50	112.35502194538	0.563277662181521	2.66666666666667	7.73396666666667	52.6666666666667	120.088988612047	0.551737910714058	7.00573068153698	0.124010965228081	0.600421010973313	0.119931	0.835600545165545	2.7016	89.54237288135593	86.7501708039171	64.21917808219179	75.64404091232292	92.27990444560974	87.4672260094389
ADAM23	ENSG00000114948	28	106.50058623608	0.360457185587073	0.666666666666667	1.602	28.6666666666667	108.10258623608	0.362222941311127	170.772741679742	0.0940604880452156	0.84448213281593	0.020269	0.935466601211763	12.1893	82.54237288135593	67.21020268731496	95.55616438356165	87.83569436088169	82.87012760006992	63.68350521470605
ADAM28	ENSG00000042980	99	91.77633348304	1.27480724066824	2	2.0091	101	93.78543348304	1.2705704933897	58640.9753086419	0.048827912658453	0.91628738907805	0	0.957702609561232	0.1188	54.72316384180791	24.534274652698702	3.5726027397260274	23.256577148170436	59.622443628736235	0.19810056516925556
ADAM29	ENSG00000168594	0	0.1058356522	28.3055115292613	0	0	0	0.1058356522	28.3055115292613	534.77996678395	0.022234721109271	0.937373741970755	0.006769	0.950737078765311	1.5756	18.220338983050848	58.87497153268049	42.03835616438356	0.032817371328548006	31.468857425857948	49.985433781972844
ADAM30	ENSG00000134249	35	45.35402981303	1.02315351872486	0.333333333333333	0.159313333333333	35.3333333333333	45.5133431463633	1.02790100340999	554.57503112732	0.0420999005436897	0.917907510621007	0.005277	0.953223373220683	1.5364	45.7683615819209	57.45843771350489	40.945205479452056	39.03626319531806	50.99924255666259	48.62786226184234
ADAM32	ENSG00000197140	75	96.11880148984	0.945549897185147	0	0.24588	75	96.36468148984	0.943137272506422	58640.9753086419	0.0211435500532389	0.937173475272074	0	0.957320005545095	1.896	16.610169491525422	24.534274652698702	50.750684931506854	46.04824153585297	33.19349764027268	31.14840062926062
ADAM33	ENSG00000149451	87	125.7379421074	0.826937014856042	0.333333333333333	0.3971	87.3333333333333	126.1350421074	0.827208100703074	9.33575290658995	0.0352634489536285	0.920529537852997	0.082671	0.894413043646044	3.358	35.90395480225988	81.75814165338193	70.59726027397261	55.83875731553902	48.62203577463148	76.83388684961837
ADAM3A	ENSG00000293380	NA	NA	NA	NA	NA	NA	NA	NA	NA	NA	NA	0.008816	NA	NA	NA	60.56479161922114	NA	NA	NA	NA
ADAM7	ENSG00000069206	75	82.80720674163	1.09755088285796	0	0	75	82.80720674163	1.09755088285796	1923.41514389506	0.014162290841341	0.937824111994001	0.002948	0.956174026498705	0.9466	7.372881355932204	54.51377818264632	17.852054794520548	33.82377071596565	24.914059313639797	43.570471362815354
ADAM8	ENSG00000151651	91	144.8064018251	0.748065127878394	0.666666666666667	0.9968	91.6666666666667	145.8032018251	0.747915136341088	58640.9753086419	0.029617914929986	0.925329778353274	0	0.95654726402406	4.7505	28.062146892655367	24.534274652698702	79.33150684931508	62.281901219712296	46.920701509060194	41.86331061003321
ADAM9	ENSG00000168615	49	92.71177515366	0.670584255332832	12	20.7272333333333	61	113.439008486993	0.665509298914654	20.1625743945882	0.104224734008312	0.788334104113721	0.055309	0.90458012139496	3.5981	85.39548022598869	76.62491459804144	72.58904109589042	68.05775857353825	86.70978267202703	73.09328206024588
ADAMDEC1	ENSG00000134028	57	52.63872528557	1.35012919925315	0	0	57	52.63872528557	1.35012919925315	207.658418748971	0.0244706589728594	0.950593648311181	0.014172	0.937860455452078	0.4286	21.26553672316384	64.46139831473468	6.5041095890410965	19.66307498769349	16.652100448639516	56.74415894657111
ADAMTS1	ENSG00000154734	11	69.26731647033	0.262858663778359	1	4.38056666666667	12	73.6478831369967	0.263993593593841	15.0487284758814	0.0541398338973522	0.464381083955322	0.080095	0.884488708123705	7.3554	60.378531073446325	81.4438624459121	88.41095890410959	93.43652573428868	95.22228048709434	79.0013400920585
ADAMTS10	ENSG00000142303	41	143.93221538859	0.369600509362954	4.66666666666667	12.5883333333333	45.6666666666667	156.520548721923	0.373384373387364	19.1691590836763	0.131881922483444	0.463211470824552	0.055738	0.895885376988896	7.5444	90.75141242937853	76.69323616488272	88.88767123287671	87.13559043920583	95.24558643593777	75.77346617724174
ADAMTS12	ENSG00000151388	110	164.88691745413	0.781621942675413	0.333333333333333	0.76766	110.333333333333	165.65457745413	0.780169178974191	42.7280796672883	0.0872496366500854	0.860483384369701	0.034603	0.917610293704509	3.4208	80.11864406779661	72.0109314506946	71.05753424657534	59.678389760980146	80.63858299831031	67.69212841577813
ADAMTS13	ENSG00000160323	98	149.74069588049	0.774102074747781	0	0	98	149.74069588049	0.774102074747781	11.2743063331719	0.0612870045006275	0.82494889771761	0.075684	0.890590500609947	1.9424	66.33898305084746	80.68321566841267	52.07123287671232	60.14877208335612	84.61807376332808	77.98753131736876
ADAMTS14	ENSG00000138316	98	128.8892056356	0.899335074521147	2	3.63609	100	132.5252956356	0.890994222769179	139.205978670443	0.0693353265523911	0.909997633547067	0.014908	0.937776263211433	2.1456	71.68361581920904	64.84627647460715	56.298630136986304	50.50046491276049	65.69946978966381	57.62978500262192
ADAMTS15	ENSG00000166106	26	70.38601342797	0.512553649887144	3.66666666666667	7.69233333333333	29.6666666666667	78.0783467613033	0.516245601159207	48.7392633671002	0.0501810684800148	0.878542868674054	0.035373	0.91738183491858	7.5979	56.32768361581921	72.2158961512184	89.0027397260274	77.86468303888859	76.57169492512963	68.21651226475558
ADAMTS16	ENSG00000145536	90	162.9741306677	0.658009497126768	1.66666666666667	3.442	91.6666666666667	166.4161306677	0.655275550119206	26.6924038754875	0.0581880360841751	0.768917592057605	0.035916	0.917805210308614	4.5801	63.99435028248588	72.36164882714644	78.42739726027396	68.60471476234753	87.59540872807784	67.33671269591564
ADAMTS17	ENSG00000140470	99	151.4971228785	0.772272979335678	5.33333333333333	7.8074	104.333333333333	159.3045228785	0.770624170703616	11.1016142020415	0.0661601200699806	0.819803603757067	0.076719	0.889774401779669	1.9346	69.65536723163842	80.85174219995446	51.86027397260274	60.45506754908932	84.85113325176252	78.2031113441706
ADAMTS18	ENSG00000140873	136	182.531246598	0.859053204816823	6.33333333333333	9.09666666666667	142.333333333333	191.627913264667	0.853621734467091	15.1191145918186	0.0907804444432259	0.884005935058093	0.085757	0.876710351811399	1.1669	81.42372881355932	82.29560464586655	26.704109589041096	53.700158617294754	75.98321971683272	80.23072889355008
ADAMTS19	ENSG00000145808	69	120.72902570501	0.698311583602148	3	5.0714	72	125.80042570501	0.696331376759817	52.5844761833163	0.0981217995285988	0.843901853528407	0.019991	0.936854347863697	4.5525	83.72316384180792	67.06900478250968	78.2904109589041	65.98479461795111	82.89343354891335	62.290974771310374
ADAMTS19-AS1	ENSG00000249421	NA	NA	NA	NA	NA	NA	NA	NA	NA	NA	NA	0	NA	NA	NA	24.534274652698702	NA	NA	NA	NA
ADAMTS2	ENSG00000087116	42	134.74449021936	0.403162655469742	8.66666666666667	18.0456666666667	50.6666666666667	152.790156886027	0.419074454657131	12.228060883379	0.161288887262344	0.458957565158959	0.311071	0.661189419061059	2.5405	93.96045197740112	94.98519699385106	62.33698630136987	84.32970519061423	95.32133076967897	94.77946745906893
ADAMTS20	ENSG00000173157	199	222.40665056579	1.00633786510443	0	0.188643333333333	199	222.595293899123	1.00548502169518	58640.9753086419	0.0586543194949627	0.901261957335998	0	0.957392264852313	1.0572	64.40112994350282	24.534274652698702	22.065753424657533	40.82480993272439	67.95432034026686	27.92635320165472
ADAMTS3	ENSG00000156140	65	114.31614286865	0.698998159142863	10.3333333333333	20.5556666666667	75.3333333333333	134.871809535317	0.676567766293191	24.5479390531678	0.0764411687850952	0.819633675163043	0.055236	0.899240193595745	3.4897	75.7457627118644	76.5930312001822	71.68219178082191	67.31389815675765	84.85695973897337	73.55940103711472
ADAMTS4	ENSG00000158859	35	68.16966617485	0.68071530631426	1	1.34388666666667	36	69.5135528415167	0.683905963532166	699.198687609053	0.0588056966662407	0.901749515259491	0.006519	0.945225442766429	4.794	64.50282485875705	58.71099977226144	79.5178082191781	66.88180276759832	67.87274951931481	51.570238303326924
ADAMTS5	ENSG00000154736	44	70.64098003313	0.800847256716224	5	7.022	49	77.66298003313	0.800523707376162	35.4091524698806	0.0697840005159378	0.912684741893858	0.056838	0.901421221169275	3.0501	71.97175141242937	76.90275563652926	67.88219178082193	57.87890389979762	64.13214472994233	73.39625939521062
ADAMTS6	ENSG00000049192	23	122.35574253147	0.266316756186608	7	26.8175166666667	30	149.173259198137	0.272773470347009	18.4679594202319	0.100900746881962	0.387171068218554	0.365818	0.61176291628994806	3.6285	84.4406779661017	95.9963561831018	72.79452054794521	92.92785647869606	96.5565460583814	95.82823515702383
ADAMTS7	ENSG00000136378	58	123.33727051522	0.585198908024204	0.333333333333333	1.29036666666667	58.3333333333333	124.627637181887	0.582101093921187	135.238623771782	0.0731747075915337	0.87492159529085	0.012774	0.937748709688015	7.3261	73.94915254237289	63.42974265543157	88.33424657534246	73.68046819449762	78.395385422129	57.94441531200839
ADAMTS7P1	ENSG00000274376	NA	NA	NA	NA	NA	NA	NA	NA	NA	NA	NA	0	NA	NA	NA	24.534274652698702	NA	NA	NA	NA
ADAMTS7P3	ENSG00000261143	NA	NA	NA	NA	NA	NA	NA	NA	NA	NA	NA	0	NA	NA	NA	24.534274652698702	NA	NA	NA	NA
ADAMTS7P4	ENSG00000218052	NA	NA	NA	NA	NA	NA	NA	NA	NA	NA	NA	0	NA	NA	NA	24.534274652698702	NA	NA	NA	NA
ADAMTS8	ENSG00000134917	49	75.95564528019	0.818517918880967	0	0.580633333333333	49	76.5362786135233	0.812308330483904	100.793268607091	0.0425438098609447	0.932390734154702	0.013927	0.937927744222122	2.9195	46.37288135593221	64.28148485538601	66.53150684931506	57.01471312147897	42.818854512614344	56.10324535337645
ADAMTS9	ENSG00000163638	100	239.07235121183	0.493906017084648	3.66666666666667	6.80433333333333	103.666666666667	245.876684545163	0.496361335325944	26.4459796434422	0.11910754442215	0.564304731790276	0.051151	0.89615193219795	6.8578	88.67796610169492	75.75950808471875	87.06849315068493	79.16643876825466	93.1130921167628	75.46466235506614
ADAMTS9-AS1	ENSG00000241158	NA	NA	NA	NA	NA	NA	NA	NA	NA	NA	NA	0	NA	NA	NA	24.534274652698702	NA	NA	NA	NA
ADAMTSL1	ENSG00000178031	115	209.30745530081	0.641475751789578	2.33333333333333	2.9432	117.333333333333	212.25065530081	0.644410086892964	11.0263478434508	0.0887049809098244	0.671520223047887	0.253759	0.731084245702276	3.6046	80.67231638418079	93.63698474151674	72.61917808219178	69.32669693157578	90.54361125677329	92.90333857717182
ADAMTSL2	ENSG00000197859	47	143.7070045572	0.417067141813727	12.3333333333333	34.9325	59.3333333333333	178.6395045572	0.412296415588017	7.09011139786616	0.064317598938942	0.449014174228962	0.121188	0.813068903471264	3.6912	68.33333333333333	86.87770439535414	73.22191780821919	84.75086145599738	95.49029889879392	89.35500786575773
ADAMTSL3	ENSG00000156218	114	187.36282904672	0.710861652833834	0.333333333333333	0.547176666666667	114.333333333333	187.910005713387	0.710701677391754	62.9893467605481	0.0752618461847305	0.846506703631082	0.026325	0.932572043517605	4.7425	75.07909604519773	69.56501935777727	79.30410958904109	64.86900399278018	82.76525083027443	64.82549670803473
ADAMTSL4	ENSG00000143382	79	131.05832893002	0.726838416411088	0.333333333333333	0.950923333333333	79.3333333333333	132.009252263353	0.724360036722598	12.6696642010807	0.0668256059288979	0.792071695253388	0.092017	0.872409636493853	2.2448	70.11299435028249	83.1382373035755	57.86849315068493	63.93370890991631	86.55829400454466	81.98450154401911
ADAMTSL4-AS2	ENSG00000237781	NA	NA	NA	NA	NA	NA	NA	NA	NA	NA	NA	0	NA	NA	NA	24.534274652698702	NA	NA	NA	NA
ADAMTSL5	ENSG00000185761	46	74.6753140939	0.787620732297358	1	0.9806	47	75.6559140939	0.792211294610689	58640.9753086419	0.0280244834721088	0.932772553454158	0	0.957147394339151	3.5009	25.864406779661014	24.534274652698702	71.79726027397261	58.59541650713778	42.428479869486694	35.57653090951466
ADAP1	ENSG00000105963	23	77.02591978093	0.423044405629446	2	2.77317666666667	25	79.7990964475967	0.437549818535265	157.732283556939	0.0544065646827221	0.901049838147304	0.056451	0.897700033985338	8.6486	60.66666666666667	76.83898884081076	91.07945205479452	83.08264508012908	68.0358911612189	73.9031637825555
ADAP2	ENSG00000184060	40	46.88770001618	1.11051233259829	0	0.11365	40	47.00135001618	1.10782709639643	58640.9753086419	0.0291699096560478	0.933335653704211	0	0.957507863638712	1.1953	27.46327683615819	24.534274652698702	27.95342465753425	33.123666794289775	41.84000466118977	18.56901474101265
ADAR	ENSG00000160710	33	98.47494696796	0.448084346014359	2.66666666666667	7.83045666666667	35.6666666666667	106.305403634627	0.443647026031691	1.89646086902943	0.149390056729317	0.449019372297205	0.262542	0.653015861479533	1.9047	92.8361581920904	93.8920519243908	50.97808219178083	82.72712355740305	95.48447241158306	94.8726912544427
ADARB1	ENSG00000197381	9	52.72595629266	0.297864989587715	6.66666666666667	26.3441	15.6666666666667	79.07005629266	0.302270264201589	3.32682204955423	0.167959839105606	0.330348257752931	0.193319	0.761903079168422	2.8794	94.4632768361582	91.87428831701206	66.17260273972603	91.36356177870152	97.38973372953447	91.87787682806037
ADARB2	ENSG00000185736	21	71.3128556412	0.424053181144764	0	0	21	71.3128556412	0.424053181144764	429.757948163191	0.069090947508812	0.894271018403156	0.006444	0.943671924851356	9.5314	71.59322033898306	58.63812343429743	92.59178082191781	84.03434884865722	73.21563829167395	51.9722659208763
ADAT1	ENSG00000065457	46	48.25529647218	1.21884704625286	0	0	46	48.25529647218	1.21884704625286	6665.12658707133	0.0205601043999195	0.937411443786615	0.001355	0.957163213618645	0.8354	15.694915254237287	51.2844454566158	14.260273972602741	26.12809713941914	31.02021791062168	35.180329779176134
ADAT2	ENSG00000189007	16	22.9994643477	1.05659781098673	2	4.80009666666667	18	27.7995610143667	0.960150784312403	58640.9753086419	0.0351732484996319	0.91808666043949	0	0.957488816984641	1.6741	35.706214689265536	24.534274652698702	45.00547945205479	44.63162500683695	50.22431975761813	20.86465070209171
ADAT3	ENSG00000213638	0	0.20161655244	14.8585631353135	0.333333333333333	0.625133333333333	0.333333333333333	0.826749885773333	4.37154751458551	5.77435152800982	0.0150487972423434	0.998971954958235	0.14605	0.844749867916073	1.0339	8.536723163841808	89.50125256205875	21.07123287671233	1.9034075370562817	0.6001281827186347	86.65734428712929
ADCK1	ENSG00000063761	39	51.69504189096	0.985389219534144	3.33333333333333	4.70968666666667	42.3333333333333	56.4047285576267	0.969761350678222	298.604573877767	0.0394712127745152	0.931548606291964	0.010987	0.93808903009982	1.6225	41.83050847457627	62.19995445228877	43.517808219178086	43.74008641907783	43.49472702907418	55.10691604031929
ADCK2	ENSG00000133597	34	56.45119206908	0.801853974350945	2	4.01766666666667	36	60.4688587357467	0.786201928208668	161.956881268227	0.0196676142513752	0.949368481227421	0.045254	0.916551430989932	2.7193	14.451977401129943	74.45228877248918	64.41643835616439	59.23535524804463	17.223096195303853	69.6323486569947
ADCK5	ENSG00000173137	30	68.79844351315	0.591445176905376	1.33333333333333	6.70086333333333	31.3333333333333	75.4993068464833	0.559203654689095	58640.9753086419	0.0445647090673447	0.91612240919534	0	0.956891718469688	6.1709	49.34463276836158	24.534274652698702	85.0027397260274	75.15724990428266	60.06525665676164	39.08990269766358
ADCY1	ENSG00000164742	20	99.88707162957	0.29094875208886	4.33333333333333	32.7164666666667	24.3333333333333	132.603538296237	0.257464147742563	10.332746639349	0.229517132043839	0.350307143101947	0.071003	0.877529822339313	6.4404	97.45762711864407	79.76315190161695	85.78082191780821	93.78657769512662	97.09840936899144	79.68303909572919
ADCY10	ENSG00000143199	138	158.48346153497	1.00290714935895	0	0	138	158.48346153497	1.00290714935895	294.115840662072	0.0608920268714428	0.914008499127768	0.007221	0.948339403618343	1.1225	66.090395480226	59.2461853791847	24.65205479452055	41.065470655800475	63.13581541688516	50.74287711938472
ADCY10P1	ENSG00000161912	NA	NA	NA	NA	NA	NA	NA	NA	NA	NA	NA	0	NA	NA	NA	24.534274652698702	NA	NA	NA	NA
ADCY2	ENSG00000078295	26	125.06629050794	0.288459887448418	6.33333333333333	56.7186666666667	32.3333333333333	181.784957174607	0.238543218849502	37.4625352574829	0.268535852432251	0.446942659296569	0.027664	0.927824714118736	11.9408	98.54237288135593	69.94762013208836	95.34794520547946	94.73828146365476	95.54273728369166	65.64703140476607
ADCY3	ENSG00000138031	64	125.11627130508	0.629853821085258	17.6666666666667	39.5757	81.6666666666667	164.69197130508	0.59607309808169	10.8174620800407	0.118209779262543	0.680836310834075	0.075447	0.89090361056418	3.1855	88.55367231638418	80.61944887269415	69.03835616438356	72.6303123119838	90.35133717881489	77.93509293247101
ADCY4	ENSG00000129467	100	122.06872320335	0.96731799664516	9	10.4538333333333	109	132.522556536683	0.964370982097491	58640.9753086419	0.0958234146237373	0.874491986605777	0	0.957326798096592	1.6592	83.09604519774011	24.534274652698702	44.556164383561644	44.243286112782364	78.57600652566568	30.833770319874148
ADCY5	ENSG00000173175	27	120.3452817528	0.309394448518032	8.66666666666667	42.802	35.6666666666667	163.1472817528	0.289076689889694	4.25799662429515	0.157520607113838	0.323649479114213	0.467528	0.49539626509905	10.3017	93.66666666666667	97.13960373491231	93.6054794520548	92.20587430946782	97.47713103769738	97.22659208763037
ADCY6	ENSG00000174233	56	107.00867370826	0.653782394686643	11	28.1893333333333	67	135.198007041593	0.607317387480661	67.6203867737622	0.126685172319412	0.823425406438463	0.030025	0.918221585171917	5.0331	89.94915254237287	70.68093828285129	80.66301369863014	71.89739101897938	84.70547107149099	66.73075802598613
ADCY7	ENSG00000121281	63	122.5549222413	0.634020723155875	2	4.41163333333333	65	126.966555574633	0.629352927342573	122.948459686315	0.0816847756505013	0.871985497444272	0.046387	0.914652707458672	6.1222	78.05649717514125	74.7210202687315	84.8054794520548	70.3659136903134	79.27518499096894	71.02487910039038
ADCY8	ENSG00000155897	40	107.65855869693	0.483652853478353	8.66666666666667	22.2043333333333	48.6666666666667	129.862892030263	0.475877221316546	189.180627969858	0.127492591738701	0.827319197949983	0.019721	0.93681936821565	8.5084	90.05084745762711	66.95058073331815	90.85479452054794	80.62681179237543	84.46658509584572	62.355066130629844
ADCY9	ENSG00000162104	41	99.22508354618	0.536128751119699	5.66666666666667	23.3439333333333	46.6666666666667	122.569016879513	0.485949850187914	23.4619594429959	0.127486482262611	0.679465931751771	0.032927	0.924792285945204	5.8332	90.045197740113	71.53951263948987	83.75890410958904	79.82825575671389	90.39212258929092	66.01410009905028
ADCYAP1	ENSG00000141433	3	26.7745841769	0.2895901753956	0	0	3	26.7745841769	0.2895901753956	32.0082093075798	0.0443126186728477	0.922363951414166	0.024443	0.936720184473355	10.7178	49.005649717514125	68.82259166476885	94.12602739726027	92.17305693813925	47.94616325817165	62.541513721377385
ADCYAP1R1	ENSG00000078549	37	62.7402046235	0.775826050960704	3.66666666666667	7.49203333333333	40.6666666666667	70.2322379568333	0.752098705375565	19.9634332543668	0.0717958584427834	0.903409820719919	0.04751	0.916656260749613	2.5855	73.11299435028249	74.93053974037804	62.88219178082192	61.992014439643384	67.59890462040437	69.51581891277749
ADD1	ENSG00000087274	20	78.32226447668	0.371056927868666	1	1.61763666666667	21	79.9399011433467	0.378289725889724	1.81467514766866	0.103361390531063	0.375501020314223	0.763327	0.31111236373287	-0.7527	85.16949152542372	99.4033249829196	0.526027397260274	86.76366023081552	96.78960554681582	98.95705878925595
ADD2	ENSG00000075340	23	78.91362203716	0.41292470945562	0	0.332133333333333	23	79.2457553704933	0.41119406710732	17.0221361280728	0.0771428570151329	0.58912414559019	0.093082	0.874152677201957	10.4036	76.11299435028248	83.29765429287178	93.72054794520548	84.8055570748783	92.57705529336363	81.47759715667425
ADD3	ENSG00000148700	21	70.43400702019	0.429344354673727	0.333333333333333	0.865503333333333	21.3333333333333	71.2995103535233	0.429628982286618	5.93780145989417	0.106728002429008	0.488352629753257	0.122836	0.840160050172697	3.419	86.07344632768361	87.07355955363244	71.04109589041096	83.61319258327407	94.72702907417118	86.99528054535921
ADD3-AS1	ENSG00000203876	NA	NA	NA	NA	NA	NA	NA	NA	NA	NA	NA	0.009861	NA	NA	NA	61.40742427693009	NA	NA	NA	NA
ADGB	ENSG00000118492	155	189.10914877098	0.936479438413369	0	0	155	189.10914877098	0.936479438413369	1538.18417381605	0.0515733249485493	0.913089554929078	0.002934	0.955150554775168	1.9118	57.84745762711865	54.46367570029606	51.20547945205479	46.62254553410272	63.86995280545359	46.308920351919824
ADGRA1	ENSG00000197177	10	27.8749888622	0.608510350248914	0	0.881333333333333	10	28.7563221955333	0.589860522509955	58640.9753086419	0.0562558174133301	0.904947612695492	0	0.957315587452135	4.6746	62.435028248587564	24.534274652698702	78.93150684931507	73.13898156757644	67.2667948493853	31.270756860688692
ADGRA1-AS1	ENSG00000256925	NA	NA	NA	NA	NA	NA	NA	NA	NA	NA	NA	0	NA	NA	NA	24.534274652698702	NA	NA	NA	NA
ADGRA2	ENSG00000020181	56	106.25540787429	0.658417188817321	0	0.802366666666667	56	107.057774540957	0.653482544814748	47.2402590770919	0.0986594036221504	0.832282173629005	0.038344	0.916911953937589	4.6473	83.91525423728814	73.01298109769984	78.8054794520548	68.73051468577367	84.07621045271806	69.12544426964982
ADGRA3	ENSG00000152990	44	95.17926942542	0.59437979943318	3	4.739	47	99.91826942542	0.599844953219691	58640.9753086419	0.0999802276492119	0.865621724137655	0	0.956550402103745	6.7707	84.19774011299435	24.534274652698702	86.81643835616438	72.41152983646009	80.19576997028491	41.84000466118977
ADGRB1	ENSG00000181790	28	216.9288484946	0.176965405221272	2	10.21727	30	227.1461184946	0.179138027381335	209.720947923367	0.0993361547589302	0.73051491643524	0.01687	0.932579889235201	26.6242	84.06214689265536	65.80733318150763	99.65479452054794	97.45665372203686	89.04620404358212	64.81967022082387
ADGRB2	ENSG00000121753	43	207.11150692442	0.267725353529376	4	9.77388333333333	47	216.885390257753	0.276346274767767	154.483379643715	0.169051766395569	0.645154598736298	0.032934	0.916427794623811	23.0274	94.53672316384181	71.54634479617398	99.31506849315068	92.76923918394137	91.16704538833537	69.75470488842276
ADGRB3	ENSG00000135298	33	168.18742288891	0.262356610577726	2.33333333333333	8.57356666666667	35.3333333333333	176.760989555577	0.264669321021089	34.281480333121	0.137732863426208	0.414451793894572	0.059812	0.892359992325574	11.2004	91.57627118644068	77.55408790708267	94.7013698630137	93.38729967729584	96.1428654664103	77.57967721260852
ADGRD1	ENSG00000111452	68	123.75404181606	0.67236308611404	1.33333333333333	1.65346666666667	69.3333333333333	125.407508482727	0.675179631696485	58640.9753086419	0.0315331853926182	0.918167106363665	0	0.956438383045406	5.8466	30.36723163841808	24.534274652698702	83.82465753424657	67.37406333752666	49.89220998659908	42.45178581833012
ADGRD1-AS1	ENSG00000256151	NA	NA	NA	NA	NA	NA	NA	NA	NA	NA	NA	0	NA	NA	NA	24.534274652698702	NA	NA	NA	NA
ADGRD2	ENSG00000180264	15	10.93892894886	2.11146172245193	0	0	15	10.93892894886	2.11146172245193	58640.9753086419	0.01425426825881	0.937851695521801	0	0.957624468935791	0.7103	7.497175141242939	24.534274652698702	11.194520547945205	6.743969808018377	24.447940336770955	1.4216628794499826
ADGRE1	ENSG00000174837	70	86.78696306499	0.984071752595982	0	0	70	86.78696306499	0.984071752595982	58640.9753086419	0.0297856368124485	0.931590099038416	0	0.957387127576513	1.6011	28.242937853107346	24.534274652698702	42.824657534246576	42.60241754635453	43.47724756744159	28.240983511041193
ADGRE2	ENSG00000127507	63	71.81360825436	1.08200050539897	0	0.0424966666666667	63	71.8561049210267	1.08136059575091	131.736850393324	0.0277800969779491	0.950321831784447	0.012257	0.938258634987943	1.0993	25.497175141242938	63.12457299020724	23.7013698630137	34.94503090302466	16.745324244013275	54.250422420322785
ADGRE3	ENSG00000131355	73	65.43705152726	1.35542285178185	0	0.0345933333333333	73	65.4716448605933	1.35470668534645	58640.9753086419	0.010849928483367	0.938387378166608	0	0.957692544723303	0.2084	3.8870056497175143	24.534274652698702	4.241095890410959	19.4333533883936	21.091883703315276	0.22140651401269906
ADGRE4P	ENSG00000268758	NA	NA	NA	NA	NA	NA	NA	NA	NA	NA	NA	0	NA	NA	NA	24.534274652698702	NA	NA	NA	NA
ADGRE5	ENSG00000123146	61	82.48831832747	0.915217045740299	0.333333333333333	0.142713333333333	61.3333333333333	82.6310316608033	0.918091973722999	1474.14094484862	0.0386640205979347	0.917373629920457	0.003325	0.955174430698312	2.1767	40.61581920903955	55.04440901844683	56.8027397260274	48.164961986544874	54.07562780399697	46.25065547981122
ADGRF1	ENSG00000153292	75	79.41292693346	1.14446257524836	0	0.3891	75	79.80202693346	1.13888238630905	240.119724083488	0.0311170145869255	0.937620350924453	0.033891	0.925207659688661	0.7625	29.85875706214689	71.78319289455705	12.427397260273972	30.673303068424218	28.334207306414953	65.97914117578512
ADGRF2	NA	NA	NA	NA	NA	NA	NA	NA	NA	NA	NA	NA	0	NA	NA	NA	24.534274652698702	NA	NA	NA	NA
ADGRF3	ENSG00000173567	73	98.47687111043	0.900667070279007	0	0	73	98.47687111043	0.900667070279007	58640.9753086419	0.0245763678103685	0.936068770220656	0	0.957239488021524	2.3361	21.401129943502823	24.534274652698702	59.397260273972606	49.6581523819942	37.20794732855561	33.47899551360484
ADGRF4	ENSG00000153294	58	53.44827415546	1.35040536228089	0	0.21267	58	53.66094415546	1.34505341193943	58640.9753086419	0.0226594153791666	0.937215609144435	0	0.957654428579729	0.4146	18.853107344632768	24.534274652698702	6.345205479452056	19.85450965377673	32.93713220299482	0.5884752082969129
ADGRF5	ENSG00000069122	67	110.9768845388	0.73986669179189	0	0	67	110.9768845388	0.73986669179189	58640.9753086419	0.0590909048914909	0.897268706317973	0	0.95680614919309	4.539	64.65536723163842	24.534274652698702	78.24657534246575	62.872613903626316	69.55077783604264	39.89395793276233
ADGRF5P2	ENSG00000204818	NA	NA	NA	NA	NA	NA	NA	NA	NA	NA	NA	0	NA	NA	NA	24.534274652698702	NA	NA	NA	NA
ADGRG1	ENSG00000205336	52	70.00899740493	0.935818702645937	0	0	52	70.00899740493	0.935818702645937	5.05494665248875	0.0533042438328266	0.99882907805295	0.153782	0.8342714984398	0.3235	59.58757062146892	90.0569346390344	5.364383561643836	46.666302029207465	3.0938647089669615	87.68863252345162
ADGRG2	ENSG00000173698	12	29.787375	0.652711738779097	0.333333333333333	1.5868	12.3333333333333	31.374175	0.632755768816028	NA	NA	NA	0.034116	NA	3.5889	NA	71.86517877476658	72.5041095890411	70.13619209101351	NA	NA
ADGRG3	ENSG00000182885	36	53.88139493377	0.882321873683074	0	0.0749066666666667	36	53.9563016004367	0.881096960400949	19836.738308214	0.0197287797927856	0.937372627947921	8.72e-4	0.95702229009734	2.426	14.55367231638418	50.168526531541794	60.75068493150685	51.3208991959744	31.48051040027967	37.38856843209229
ADGRG4	ENSG00000156920	28	22.426711	1.71174906467697	0	0	28	22.426711	1.71174906467697	NA	NA	NA	0.010516	NA	0.5326	NA	61.86745616032794	7.9534246575342475	10.474211015697648	NA	NA
ADGRG5	ENSG00000159618	33	48.97315578766	0.901005489665738	0	0	33	48.97315578766	0.901005489665738	58640.9753086419	0.024864299222827	0.93615328225723	0	0.957368231899042	2.2766	21.796610169491526	24.534274652698702	58.41643835616438	49.61439588688946	36.992367301753774	29.04503874613995
ADGRG6	ENSG00000112414	72	127.12372233706	0.689082902999634	0.666666666666667	0.35478	72.6666666666667	127.47850233706	0.692897879892972	14.4090551168778	0.109671548008919	0.751506033811468	0.084035	0.875008390394804	2.7811	86.77401129943503	82.00637667957184	65.13424657534247	66.2090466553629	88.28293421895938	81.0988754879683
ADGRG7	ENSG00000144820	69	73.21708384382	1.15145909534781	0.333333333333333	0.450466666666667	69.3333333333333	73.6675505104867	1.14938795714794	2148.7988500911	0.0428367555141449	0.917072685280043	0.003716	0.955889471454658	0.7885	46.847457627118644	55.59098155317695	12.994520547945204	29.96226002297216	56.10907184058731	44.61923906077027
ADGRL1	ENSG00000072071	28	165.27354220566	0.232274936845373	2	10.3565533333333	30	175.630095538993	0.231683000966172	43.7110170204957	0.153883039951324	0.425077659148579	0.129749	0.830965670020909	10.1862	93.27118644067797	87.82509678888636	93.47397260273974	95.0938029863808	95.95641787566277	88.24214880848336
ADGRL2	ENSG00000117114	38	130.57407906446	0.381457514531297	2.66666666666667	7.19037	40.6666666666667	137.76444906446	0.383419493212271	29.1853092361169	0.167129263281822	0.523981350287021	0.432508	0.56455045714074	13.6177	94.40112994350282	96.86631746754726	96.64657534246575	86.44642564130613	93.95793276233759	96.50410767348366
ADGRL3	ENSG00000150471	52	123.04045022223	0.532473093252608	3.66666666666667	15.53537	55.6666666666667	138.57582022223	0.502184363586366	7.07424169357231	0.20519745349884	0.556224453563317	0.124505	0.841344148675185	2.8558	96.51977401129943	87.23297654292872	65.93424657534247	78.80544768364054	93.2179688865583	86.90205674998543
ADGRL3-AS1	ENSG00000248692	NA	NA	NA	NA	NA	NA	NA	NA	NA	NA	NA	0	NA	NA	NA	24.534274652698702	NA	NA	NA	NA
ADGRL4	ENSG00000162618	73	57.69644979254	1.53726746294089	0.666666666666667	1.8775	73.6666666666667	59.57394979254	1.50107960541427	3197.44345366537	0.0298994556069374	0.934505518439229	0.002133	0.957331393699257	-0.133	28.37853107344633	53.063083580050105	2.191780821917808	14.718591040857632	40.196935267727085	30.658975703548336
ADGRV1	ENSG00000164199	332	505.86852291958	0.718711319948305	0	0	332	505.86852291958	0.718711319948305	5.18596508050661	0.104928210377693	0.716931751106721	0.1356	0.797044287939482	1.1088	85.64971751412429	88.52197677066728	24.161643835616438	64.37674342285183	89.4482316611315	90.26976635786285
ADH1A	ENSG00000187758	19	25.31907045224	1.1011162393198	0	0.0596833333333333	19	25.3787537855733	1.09852673913766	21.0317188119465	0.0238184183835983	0.973271607764353	0.050179	0.916302067257486	1.3789	20.378531073446325	75.49533135959918	35.13972602739726	33.785483782749	9.11262599778594	69.91784653032687
ADH1B	ENSG00000196616	23	25.98809710079	1.25385803837074	0.333333333333333	0.05937	23.3333333333333	26.04746710079	1.26594937800122	14.8124045345598	0.0200147833675146	0.995195206351707	0.092222	0.879226398723839	0.3144	14.903954802259886	83.1564563880665	5.26027397260274	23.535524804463165	6.327565110994584	79.51989745382508
ADH1C	ENSG00000248144	19	23.02404447233	1.21087499083614	0	0.105856666666667	19	23.1299011389967	1.20533328144838	NA	NA	NA	0.025477	NA	1.0356	NA	69.2370758369392	21.12876712328767	26.904774927528308	NA	NA
ADH4	ENSG00000198099	27	25.5381040758	1.45798458527459	0	0.06258	27	25.6006840758	1.45442059162988	13.2606066106086	0.0218790248036385	0.997752876119723	0.110325	0.87195468388595	-0.2243	17.785310734463277	85.37918469596903	1.8630136986301369	15.92736421812613	5.267144438617947	82.0602458777603
ADH5	ENSG00000197894	25	30.50977270212	1.1444228218553	1.66666666666667	1.13366666666667	26.6666666666667	31.6434393687867	1.16449513002912	5.75176635881023	0.0692422464489937	0.998772053441512	0.152251	0.844919289636474	0.0931	71.63841807909604	89.94762013208836	3.380821917808219	29.016025816332117	3.495892326516355	86.62821185107498
ADH6	ENSG00000172955	23	22.83660064949	1.42689294925831	0	0.029141	23	22.86574164949	1.42507446079326	75.7011210081604	0.0255446322262287	0.958357881288546	0.023119	0.937102797590125	0.881	22.649717514124294	68.29423821452973	15.539726027397261	16.80249412022097	12.998892967429924	61.74328497348948
ADH7	ENSG00000196344	30	25.68769875847	1.58404643316026	0	0.0573266666666667	30	25.7450254251367	1.58051922352038	33.8215969762526	0.0259388294070959	0.974323530805238	0.035524	0.921542556091843	0.1494	23.146892655367232	72.27055340469141	3.802739726027397	12.842531313241807	8.687292431393118	66.31125094680417
ADHFE1	ENSG00000147576	24	34.31004905841	0.983746867202374	2	1.65606666666667	26	35.9661157250767	1.00307212375335	58640.9753086419	0.0435627773404121	0.916857465799601	0	0.957447987022164	1.8357	47.94915254237288	24.534274652698702	49.23561643835617	41.038122846360004	57.48994930956127	24.616908465885928
ADI1	ENSG00000182551	17	18.54603330988	1.3749155766517	0	0.6299	17	19.17593330988	1.32975170860223	58640.9753086419	0.0399483144283295	0.917375759356553	0	0.957560504536365	1.0764	42.56497175141243	24.534274652698702	22.83287671232877	20.57649182300497	54.05232185515353	9.328206024587772
ADIG	ENSG00000182035	2	2.07303260744	3.0369969093958	0	0	2	2.07303260744	3.0369969093958	NA	NA	NA	0	NA	1.3026	NA	24.534274652698702	32.010958904109586	3.5114587321555604	NA	NA
ADIPOQ	ENSG00000181092	3	3.2236905526	2.40521117068112	0	0.027285	3	3.2509755526	2.38502455723841	32.7430691026209	0.0357995107769966	0.969753006502026	0.034498	0.928507634321387	1.0896	36.68926553672316	71.9836028239581	23.290410958904108	5.310944593338078	10.633339159820537	65.56546058381402
ADIPOQ-AS1	ENSG00000226482	NA	NA	NA	NA	NA	NA	NA	NA	NA	NA	NA	0	NA	NA	NA	24.534274652698702	NA	NA	NA	NA
ADIPOR1	ENSG00000159346	15	31.40421309223	0.735478698106717	4.66666666666667	14.2423	19.6666666666667	45.64651309223	0.628049258087238	58640.9753086419	0.0851885750889778	0.876920514185688	0	0.957345175677725	3.4902	79.30508474576271	24.534274652698702	71.69315068493151	70.4424875567467	77.03781390199849	30.128765367360018
ADIPOR2	ENSG00000006831	16	38.60254057832	0.629522910139628	6.33333333333333	13.5974366666667	22.3333333333333	52.1999772449867	0.609299322787462	58640.9753086419	0.0725203305482864	0.894215108685262	0	0.957235804135139	4.7738	73.57627118644068	24.534274652698702	79.44383561643835	71.78799978121752	73.26225018936083	33.578045796189485
ADIRF	ENSG00000148671	7	5.2101063028	2.52357879826101	0	0	7	5.2101063028	2.52357879826101	58640.9753086419	0.0183463003486395	0.937597037765652	0	0.957593942400339	0.9524	12.774011299435028	24.534274652698702	18.063013698630137	4.878849204178749	28.677970051855738	3.2803122997145095
ADK	ENSG00000156110	22	35.51399510546	0.88457550642829	0.666666666666667	1.2075	22.6666666666667	36.72149510546	0.876750774556158	26.5644748942422	0.0802280455827713	0.932255855877162	0.055278	0.905202446945681	1.8242	77.44632768361582	76.60669551355045	48.95342465753424	51.63813378548378	42.88877235914467	72.97675231602867
ADM	ENSG00000148926	4	13.5002764211	0.678024563432735	0	0	4	13.5002764211	0.678024563432735	58640.9753086419	0.0632750391960144	0.897003842498655	0	0.957444078881341	3.5994	67.67231638418079	24.534274652698702	72.59726027397261	67.22091560466006	70.0460292489658	24.919885800850665
ADM2	ENSG00000128165	2	3.9773048072	1.5829296287463	0	0	2	3.9773048072	1.5829296287463	58640.9753086419	0.0303322039544582	0.931856411787536	0	0.957545076402657	1.6743	28.858757062146896	24.534274652698702	45.02191780821918	12.798774818137076	43.21505564295286	12.905669172056164
ADM5	ENSG00000224420	1	3.4712128458	1.36663026127321	0	0	1	3.4712128458	1.36663026127321	58640.9753086419	0.00972802098840475	0.938490688703797	0	0.957538128828292	2.0168	2.932203389830508	24.534274652698702	53.74520547945205	18.98484931356998	20.81803880440482	14.11757851191517
ADNP	ENSG00000101126	0	7.18737444125	0.416804814893293	5	59.5816666666667	5	66.7690411079167	0.157453735058882	3.35727250376775	0.169071182608604	0.991891155593283	0.789042	0.288121753185452	0.3745	94.54237288135593	99.5809610567069	5.9150684931506845	98.26614888147459	6.8519489599720345	99.13185340558178
ADNP2	ENSG00000101544	6	7.73123003606	1.53176087080387	1	1.86333333333333	7	9.59456336939333	1.37037125049115	12.6226383056169	0.0409516878426075	0.986386723253425	0.176999	0.818841298063274	0.3976	44.09604519774011	91.18424049191528	6.191780821917808	18.804353771262925	7.382159296160339	88.9471537609975
ADO	ENSG00000181915	7	16.54805019125	0.79454157139216	1.66666666666667	3.73746666666667	8.66666666666667	20.2855168579167	0.753409781099919	58.592305723709	0.0500611551105976	0.941996454456253	0.030357	0.931833690895775	2.884	56.158192090395474	70.78114324755181	66.21917808219177	61.871684078105346	19.40802889937656	65.02359727320399
ADORA1	ENSG00000163485	1	6.0574291504	0.783148164114692	0.666666666666667	1.26214666666667	1.66666666666667	7.31957581706667	0.791262715054097	187.356252758755	0.0955652743577957	0.892336369579906	0.020119	0.937312879261693	2.9859	82.99435028248587	67.1145524937372	67.27671232876712	58.70480774489963	74.18866165588767	61.1198508419274
ADORA2A	ENSG00000128271	2	8.72160255362	0.721862018266224	3.33333333333333	7.87765333333333	5.33333333333333	16.5992558869533	0.660218100674934	86.0768671324223	0.0734509602189064	0.919195093317756	0.047978	0.916239303248627	3.017	74.11864406779661	75.05351856069232	67.55616438356165	68.336706229831	49.006583930548274	69.97028491522461
ADORA2B	ENSG00000170425	3	6.9251208313	1.1196420563361	0	0.130866666666667	3	7.05598749796667	1.09887617150216	101.492575005982	0.0415176749229431	0.942076135904089	0.021348	0.937147204398245	1.9941	44.92090395480226	67.5973582327488	53.298630136986304	33.76907509708472	19.38472295053313	61.60927576763969
ADORA3	ENSG00000282608	2	2.4593450664	2.55994724281932	0	0.208223333333333	2	2.66756839973333	2.3601245323274	NA	NA	NA	0.014533	NA	1.3673	NA	64.67319517194261	34.586301369863016	5.4367445167642074	NA	NA
ADPGK	ENSG00000159322	15	27.07000756842	0.853236915496265	0.333333333333333	0.4391	15.3333333333333	27.50910756842	0.854232824649487	58640.9753086419	0.0341628082096577	0.918254999107476	0	0.957414454534358	2.5682	34.101694915254235	24.534274652698702	62.68767123287671	53.65093256030192	49.56592670279088	26.796014682747767
ADPRH	ENSG00000144843	16	17.84470775023	1.36181460765777	0.666666666666667	1.40713333333333	16.6666666666667	19.2518410835633	1.30379823115385	58640.9753086419	0.0207584947347641	0.937375124313756	0	0.957556153950212	1.1168	15.994350282485875	24.534274652698702	24.457534246575342	21.71963025761636	31.43972498980365	10.155567208529988
ADPRHL1	ENSG00000153531	28	40.10330987718	0.957250204424528	0	0	28	40.10330987718	0.957250204424528	4472.21309340299	0.052008856087923	0.913466616801884	0.003999	0.955047940733322	1.9072	58.271186440677965	55.96902755636529	51.04383561643836	44.85587704424876	63.584454932121425	46.44292955776962
ADPRM	ENSG00000170222	12	21.59785568577	0.900208317565756	0.333333333333333	0.128136666666667	12.3333333333333	21.7259923524367	0.913752978508578	58640.9753086419	0.0204296484589577	0.937345098294959	0	0.957448952203413	2.3173	15.53672316384181	24.534274652698702	59.10684931506849	48.57517912815184	31.76600827361183	24.512031696090432
ADPRS	ENSG00000116863	21	27.8874484144	1.08437469222007	0.333333333333333	0.543033333333333	21.3333333333333	28.4304817477333	1.07744695789971	37.5906049998616	0.0237369015812874	0.969807125870302	0.043087	0.916588688508532	1.15	20.248587570621467	73.99681166021408	25.852054794520544	35.262265492534056	10.58672726213365	69.60904270815125
ADRA1A	ENSG00000120907	19	30.0044670677	0.929169632526341	0.333333333333333	0.6763	19.3333333333333	30.6807670677	0.921554634420002	5.78195391362296	0.0912712216377258	0.996548166584582	0.195025	0.812178124149292	1.7062	81.57062146892655	91.93350034160784	45.83835616438356	47.875075206475955	5.931363980656059	89.49484355881839
ADRA1B	ENSG00000170214	15	15.71115807949	1.47010994627386	8	10.0944666666667	23	25.8056247461567	1.2627241065589	114.869654495047	0.0777225345373154	0.916286798464542	0.020331	0.937538166000578	1.0288	76.37853107344633	67.26030516966523	20.898630136986302	23.743368156210693	59.628270115947096	59.89628852764668
ADRA1D	ENSG00000171873	17	24.6511396105	1.03440370245577	7.33333333333333	7.838	24.3333333333333	32.4891396105	1.05083290553053	58640.9753086419	0.0675729215145111	0.896337165545216	0	0.957480537790069	1.7254	70.58757062146893	24.534274652698702	46.31780821917808	37.29694251490455	71.21715317834878	21.662879449979613
ADRA2A	ENSG00000150594	15	27.2721851826	0.846911591626897	3.66666666666667	9.24	18.6666666666667	36.5121851826	0.752733787613553	8.10353665844126	0.0677020326256752	0.988028139876882	0.099614	0.887687926727714	1.5267	70.68361581920904	84.14028695058073	40.61369863013699	61.96466663020292	7.288935500786579	78.53522111518966
ADRA2B	ENSG00000274286	27	37.95717406534	0.980951901623638	2.33333333333333	4.4998	29.3333333333333	42.45697406534	0.940350248781442	NA	NA	NA	0	NA	1.8248	NA	24.534274652698702	48.96986301369863	46.24514576382431	NA	NA
ADRA2C	ENSG00000184160	9	38.7256872146	0.405550360800167	4.66666666666667	10.524	13.6666666666667	49.2496872146	0.436172492658444	19.0069427327395	0.0926899537444115	0.764324830708841	0.037973	0.922022651655277	6.4113	82.07909604519774	72.90366659075382	85.66027397260274	83.17015807033857	87.77020334440365	66.27629202353901
ADRB1	ENSG00000043591	16	30.2796511779	0.802558244177649	6.66666666666667	14.0718333333333	22.6666666666667	44.3514845112333	0.725919315472241	194.613434549746	0.0685368329286575	0.910779436325523	0.025125	0.936507625426005	2.9291	71.2090395480226	69.10498747437941	66.63013698630137	63.80790898649018	65.36736001864476	62.83866456913127
ADRB2	ENSG00000169252	14	21.59305521526	1.01358912366434	1.66666666666667	6.30561666666667	15.6666666666667	27.8986718819267	0.856690487173338	25.3774191144218	0.101715952157974	0.93084288703747	0.027805	0.936770401495814	1.5886	84.66666666666667	69.97494875882488	42.40547945205479	53.4430892085544	43.97249898036474	62.45994290042533
ADRB3	ENSG00000188778	32	27.4161441378	1.56777895186776	2	2.13916666666667	34	29.5553108044667	1.53155597032664	24.8635547796749	0.0513262003660202	0.972180898627525	0.032995	0.93402210403657	0.1329	57.61016949152542	71.5554543384195	3.6986301369863015	13.930974128972267	9.642836333974245	64.28945988463556
ADRM1	ENSG00000130706	1	50.1655651503	0.094564159781268	3.66666666666667	11.7197666666667	4.66666666666667	61.8853318169667	0.162617184700431	58640.9753086419	0.074031762778759	0.889908995597327	0	0.956540372691619	32.2944	74.39548022598869	24.534274652698702	99.87945205479451	98.09659246294372	74.91114607003438	41.9099225077201
ADSL	ENSG00000239900	41	56.36940342619	0.94372863447132	3.33333333333333	6.94044666666667	44.3333333333333	63.3098500928567	0.89949465953655	348.229240788792	0.0967580303549766	0.877464581360191	0.076824	0.892521718572742	1.9688	83.34463276836158	80.8562969710772	52.73972602739726	49.75660449597987	76.65909223329254	77.53306531492163
ADSS1	ENSG00000185100	46	62.7945336133	0.93663926120339	1.66666666666667	3.05445333333333	47.6666666666667	65.8489869466333	0.921520694472276	15.9134865665118	0.0470795929431915	0.959074055363938	0.064719	0.897551664281926	1.1613	52.63841807909605	78.34434069687998	26.432876712328767	47.886014330252145	12.789139427838961	74.0196935267727
ADSS2	ENSG00000035687	27	58.13268824011	0.640503014859101	5.33333333333333	14.7725333333333	32.3333333333333	72.9052215734433	0.594793732012266	58640.9753086419	0.0659102201461792	0.896194271337568	0	0.957072521643302	5.1455	69.4858757062147	24.534274652698702	81.22191780821917	72.73970354974567	71.4793451028375	36.74182835168677
ADTRP	ENSG00000111863	18	25.40880073027	1.05049311830315	0	0	18	25.40880073027	1.05049311830315	70.2046783063638	0.02971444837749	0.955314525647674	0.022914	0.937273894152522	1.4776	28.197740112994353	68.2304714188112	39.06301369863014	37.32429032434502	14.35063800034959	61.23055409893375
AEBP1	ENSG00000106624	65	131.62205786364	0.607092570367514	0.666666666666667	0.34145	65.6666666666667	131.96350786364	0.611084733777102	18.2566594501662	0.066437728703022	0.707682886145163	0.053308	0.906110869691694	4.3713	69.85875706214689	76.24231382373036	77.27671232876713	71.64032161023903	89.71625007283109	72.84856959738974
AEBP2	ENSG00000139154	7	48.51707178426	0.270999739244314	1	15.4906666666667	8	64.0077384509267	0.22551413414275	40.5939412802158	0.146376401185989	0.730612992208939	0.07	0.89493034628641	9.4748	92.54802259887006	79.52174903211113	92.4876712328767	95.42744626155445	89.0345510691604	76.5192565402319
AEN	ENSG00000181026	18	23.9746391725	1.1133335571574	2.66666666666667	2.56793333333333	20.6666666666667	26.5425725058333	1.12453681468803	58640.9753086419	0.0372948870062828	0.917683390123363	0	0.957504225397252	1.4858	38.751412429378526	24.534274652698702	39.31506849315068	31.745337198490404	52.05383674182835	19.081745615568366
AFAP1	ENSG00000196526	64	100.37796855079	0.785082251605542	1.33333333333333	2.80296666666667	65.3333333333333	103.180935217457	0.777991317914854	997.728245300676	0.0661238133907318	0.896133770479086	0.00329	0.954332110471951	3.7684	69.62711864406779	54.99430653609656	73.7041095890411	59.85888530328721	71.57839538542213	47.46839130688109
AFAP1L1	ENSG00000157510	74	98.79281290154	0.908874992420533	0	0.172286666666667	74	98.9650995682067	0.907292747330657	217.677519904438	0.0337927229702473	0.934839517313393	0.022788	0.936994640477764	2.2505	33.47457627118644	68.18036893646095	57.945205479452056	49.10572663129683	39.70751034201479	61.99382392355649
AFAP1L2	ENSG00000169129	38	96.28271870855	0.517314678378716	2	3.25873333333333	40	99.5414520418833	0.523092320305194	534.639864691255	0.0606242530047894	0.896977250784883	0.006209	0.939956229083722	8.2203	65.91525423728814	58.405830107037126	90.33150684931506	77.43258764972926	70.09264114665268	52.56074112917322
AFDN	ENSG00000130396	58	229.84249106417	0.314027383231073	14	27.22236	72	257.06485106417	0.34076530986444997	13.9232367150225	0.152875423431396	0.349654998226961	0.08622	0.851639569007622	6.6483	93.20338983050847	82.36848098383057	86.38356164383562	89.1921457091287	97.11006234341316	85.6959738973373
AFF1	ENSG00000172493	46	109.90726054361	0.53514049281426	0	0	46	109.90726054361	0.53514049281426	857.936347666327	0.15700389444828	0.813440899178133	0.004077	0.949189236050997	8.3742	93.61581920903956	56.06467774994307	90.58082191780822	76.62856205217962	85.41047602400513	50.52147060537202
AFF2	ENSG00000155966	7	26.940747000000002	0.488038204821571	1.66666666666667	4.56026	8.66666666666667	31.501007	0.485168833346239	NA	NA	NA	0.61101	NA	0.4466	NA	98.1188795263038	6.723287671232876	79.91029918503529	NA	NA
AFF3	ENSG00000144218	29	118.74239622101	0.33299793083448	2	8.11867333333333	31	126.861069554343	0.329790932067135	4.39139601748846	0.211120590567589	0.345187041330928	0.708136	0.335837774711994	1.2257	96.76271186440678	98.88408107492599	29.07397260273973	89.82661488814746	97.16832721552176	98.7589582240867
AFF4	ENSG00000072364	14	113.29482386465	0.193181693269749	0.333333333333333	2.74335	14.3333333333333	116.03817386465	0.192098903081093	3.792542587991	0.204536974430084	0.20324807949464	0.861703	0.187482442137867	23.9157	96.48022598870057	99.96356183101798	99.41917808219178	96.93704534266806	99.03280312299715	99.87764376857193
AFG1L	ENSG00000135537	47	47.8233954657	1.25326671319837	3.66666666666667	3.84356666666667	50.6666666666667	51.6669621323667	1.23929197753001	58640.9753086419	0.0436210408806801	0.916991319291158	0	0.957588573849643	0.7477	48.02824858757062	24.534274652698702	12.087671232876712	24.968550019143464	56.709200023305954	3.8280020975354034
AFG3L1P	ENSG00000223959	NA	NA	NA	NA	NA	NA	NA	NA	NA	NA	NA	0.009918	NA	NA	NA	61.45752675928035	NA	NA	NA	NA
AFG3L2	ENSG00000141385	47	85.15844548884	0.703811222776937	11.6666666666667	40.3933333333333	58.6666666666667	125.551778822173	0.58075506318846	7.33686109939227	0.175861835479736	0.741185704524776	0.212126	0.787712257150101	1.1567	94.88700564971751	92.51195627419723	26.1972602739726	73.7734507465952	88.64417642603274	90.8815475150032
AFM	ENSG00000079557	71	56.05753123781	1.54309381160864	0	0	71	56.05753123781	1.54309381160864	58640.9753086419	0.0357413552701473	0.920394039220817	0	0.957757394708583	-0.1094	36.621468926553675	24.534274652698702	2.323287671232877	13.657496034567629	48.68612713395094	0.058264872108608756
AFMID	ENSG00000183077	35	47.76053127347	0.971600062944241	0	0.118963333333333	35	47.8794946068033	0.969185986039213	6702.23546762688	0.028560059145093	0.933518917995631	0.00169	0.956722974825795	1.8089	26.661016949152543	52.09291733090412	48.556164383561644	43.805721161734944	41.60111868554448	40.680533706228516
AFP	ENSG00000081051	54	63.90179099825	1.06006557728616	0.666666666666667	0.29219	54.6666666666667	64.19398099825	1.06677647396566	58640.9753086419	0.0456464886665344	0.916554811399122	0	0.957476922842828	1.2604	50.7909604519774	24.534274652698702	30.356164383561644	36.038943280643224	58.748470547107154	22.029948144263827
AFTPH	ENSG00000119844	0	15.61964414649	0.191792607146379	0	0	0	15.61964414649	0.191792607146379	58640.9753086419	0.0442760176956654	0.916623790303395	0	0.957344790541928	13.8548	48.97175141242938	24.534274652698702	96.82739726027397	96.94251490455615	58.585328905203056	30.14041834178174
AGA	ENSG00000038002	24	33.92013068237	0.995055225194443	0	0	24	33.92013068237	0.995055225194443	464.820229302293	0.0327430255711079	0.933907506524169	0.077848	0.891677997247341	1.2332	31.954802259887003	81.07948075609201	29.356164383561644	41.73275720614779	41.053428887723584	77.7602983161452
AGA-DT	ENSG00000250131	NA	NA	NA	NA	NA	NA	NA	NA	NA	NA	NA	0	NA	NA	NA	24.534274652698702	NA	NA	NA	NA
AGAP1	ENSG00000157985	26	133.0396274274	0.271171896532848	7.33333333333333	30.6599666666667	33.3333333333333	163.699594094067	0.27187292567455	13.2855522152122	0.120028607547283	0.344612633394283	0.223824	0.733751082489589	4.5006	88.81920903954801	92.84900933728079	78.0054794520548	92.9716129738008	97.17415370273262	92.74602342247859
AGAP10P	ENSG00000230869	NA	NA	NA	NA	NA	NA	NA	NA	NA	NA	NA	0	NA	NA	NA	24.534274652698702	NA	NA	NA	NA
AGAP11	ENSG00000261011	NA	NA	NA	NA	NA	NA	NA	NA	NA	NA	NA	0	NA	NA	NA	24.534274652698702	NA	NA	NA	NA
AGAP13P	ENSG00000243289	NA	NA	NA	NA	NA	NA	NA	NA	NA	NA	NA	0	NA	NA	NA	24.534274652698702	NA	NA	NA	NA
AGAP14P	ENSG00000279058	NA	NA	NA	NA	NA	NA	NA	NA	NA	NA	NA	0	NA	NA	NA	24.534274652698702	NA	NA	NA	NA
AGAP2	ENSG00000135439	31	112.26891642659	0.372655510563488	1	5.22461	32	117.49352642659	0.365828271802455	58640.9753086419	0.0920812115073204	0.871137929945501	0	0.955132534653468	13.197	81.89265536723164	24.534274652698702	96.38904109589042	87.55127714270087	79.42084717124045	46.34970576239586
AGAP2-AS1	ENSG00000255737	NA	NA	NA	NA	NA	NA	NA	NA	NA	NA	NA	0.00663	NA	NA	NA	58.788430881348205	NA	NA	NA	NA
AGAP3	ENSG00000133612	22	111.33379264805	0.282167789837296	8.33333333333333	55.906	30.3333333333333	167.23979264805	0.245594325921595	569.96106383312	0.081366591155529	0.874742707624816	0.007648	0.937986199210945	17.2575	77.89830508474577	59.63106353905716	98.17534246575342	94.38822950281683	78.46530326865933	55.68956476140535
AGAP4	ENSG00000188234	7	12.14417731175	1.08266813509967	0	0	7	12.14417731175	1.08266813509967	58640.9753086419	0.0292446184903383	0.933164096805864	0	0.957507422285925	1.8408	27.570621468926554	24.534274652698702	49.342465753424655	34.841109227150895	42.01479927751559	18.615626638699524
AGAP5	ENSG00000172650	5	15.96850461061	0.65836063959028	0	0.0792366666666667	5	16.0477412772767	0.655109945200064	674.238446730234	0.0113988611847162	0.941741319541787	0.004854	0.953748273373518	3.806	4.372881355932203	56.989296287861535	73.93972602739726	68.62112344801182	19.49542620753948	48.10930490007574
AGAP6	ENSG00000204149	11	18.23336582738	0.99858218297592	0	0.0379233333333333	11	18.2712891607133	0.99650955609926	58640.9753086419	0.0266037285327911	0.935495220300491	0	0.957481856889276	1.9457	23.97175141242938	24.534274652698702	52.156164383561645	41.623365968385926	38.408203693992895	21.51139078249723
AGAP7P	ENSG00000264204	NA	NA	NA	NA	NA	NA	NA	NA	NA	NA	NA	0	NA	NA	NA	24.534274652698702	NA	NA	NA	NA
AGAP9	ENSG00000204172	3	12.979563	0.597374235783803	0.666666666666667	1.39093333333333	3.66666666666667	14.3704963333333	0.604853363502762	58640.9753086419	0.0150930099189281	0.937740060644336	0	0.957436210025442	4.2283	8.6045197740113	24.534274652698702	76.4904109589041	72.06147787562216	26.306589757035482	25.432616675406393
AGBL1	ENSG00000273540	123	138.9621590287	1.02809981478202	0.666666666666667	0.8801	123.666666666667	139.8422590287	1.02674869139956	NA	NA	NA	0	NA	1.0885	NA	24.534274652698702	23.22739726027397	39.13471530930372	NA	NA
AGBL2	ENSG00000165923	72	77.40064052004	1.13175786452904	1	2.3641	73	79.76474052004	1.11195591454335	35.5540369208025	0.0302090216428041	0.970602051587807	0.041562	0.916813399233389	0.2731	28.74011299435028	73.75540879070826	4.838356164383562	32.8009626428923	10.342014799277507	69.2478005010779
AGBL3	ENSG00000146856	56	81.5303528267	0.858090079628809	2	2.74533333333333	58	84.2756861600333	0.856437239646249	163.614928579403	0.0295361783355474	0.937438187122595	0.041881	0.917000604114798	2.2686	27.954802259887007	73.8351172853564	58.224657534246575	53.45402833233058	30.7230670628678	69.00308803822176
AGBL4	ENSG00000186094	44	52.64598964578	1.07458584123724	11.6666666666667	10.7416666666667	55.6666666666667	63.3876563124467	1.09785743999963	1436.94004790095	0.0891445055603981	0.876387222243023	0.004649	0.95456320041026	1.2817	80.85310734463278	56.78888635846049	31.21095890410959	33.81830115407756	77.46314746839131	47.11880207422945
AGBL5	ENSG00000084693	43	83.58213272124	0.663407352816345	8.33333333333333	16.1143333333333	51.3333333333333	99.6964660545733	0.649705411677746	22.0651653616982	0.0328656770288944	0.86086343560243	0.048597	0.913676905731573	3.8021	32.14689265536723	75.19927123662036	73.9123287671233	68.98211453262594	80.60945056225601	71.33368292256598
AGER	ENSG00000204305	41	49.2985949999	1.0790859277322	0	0	41	49.2985949999	1.0790859277322	12.2169137962935	0.0567577891051769	0.97227050737608	0.180674	0.814097336159356	1.2924	62.78531073446327	91.37781826463221	31.62739726027397	35.141935130996	9.596224436287358	89.26761055759482
AGFG1	ENSG00000173744	9	55.27556204435	0.284125856730583	6.33333333333333	12.1097333333333	15.3333333333333	67.3852953776833	0.348728643690719	2537.69675186008	0.113744162023067	0.854034941141231	0.002292	0.954911053259463	13.4431	87.74011299435028	53.418355727624686	96.51506849315068	88.74364163430509	81.87962477422361	46.65850958457146
AGFG2	ENSG00000106351	25	39.52160854105	0.883468094008818	3.33333333333333	3.75873333333333	28.3333333333333	43.2803418743833	0.895862027927006	58640.9753086419	0.045858733355999	0.916357719845367	0	0.957384629711924	2.3928	51.04519774011299	24.534274652698702	60.24109589041095	50.09024777115353	59.395210627512675	28.351686768047543
AGGF1	ENSG00000164252	50	72.16950244485	0.876922688279713	1	1.8013	51	73.97080244485	0.870640196334556	3.22775661621673	0.0403370149433613	0.998938807277245	0.264109	0.774435329391236	0.6138	43.10734463276836	93.9193805511273	9.336986301369864	52.20149865995734	1.846996445842791	91.34766649187205
AGK	ENSG00000006530	47	60.76319330751	0.986377877574052	0.333333333333333	0.694506666666667	47.3333333333333	61.4576999741767	0.981299421539023	9.6412699725178	0.0669388845562935	0.973314249723519	0.096854	0.876400566042762	0.5712	70.1864406779661	83.81234342974265	8.545205479452054	42.870426078871084	9.083493561731643	80.48709433082794
AGL	ENSG00000162688	118	158.24674536207	0.86885523807727	1.33333333333333	1.40086666666667	119.333333333333	159.647612028737	0.870211524818643	220.209165061563	0.081604428589344	0.893041113648297	0.042486	0.916946077751487	2.2428	78.02824858757063	73.94215440674105	57.83013698630137	52.2288464693978	73.86820485929033	69.10213832080638
AGMAT	ENSG00000116771	28	23.65177134569	1.62308780247135	0	0.3947	28	24.04647134569	1.59644635697917	58640.9753086419	0.0221463944762945	0.937264571667877	0	0.957635205741802	0.5968	18.135593220338983	24.534274652698702	9.008219178082191	12.541705409396712	32.48849268775855	0.99632931305716
AGMO	ENSG00000187546	71	55.53181733405	1.55770211925124	3.33333333333333	2.37043333333333	74.3333333333333	57.9022506673833	1.55702621869795	9.34158261828563	0.0308948028832674	0.998895609134258	0.151386	0.851496327993711	-1.1097	29.570621468926557	89.89296287861535	0.263013698630137	13.329322321282064	2.5461749111460676	85.70762687175902
AGO1	ENSG00000092847	6	102.02544472713	0.116072962819159	9.66666666666667	62.9609666666667	15.6666666666667	164.986411393797	0.144863607882046	3.20310464442788	0.162364676594734	0.127173400108838	0.766936	0.219043902652416	12.3797	94.05084745762711	99.42609883853336	95.74794520547945	98.6380790898649	99.69702266503525	99.77276699877643
AGO2	ENSG00000123908	5	121.86621131053	0.0862670201665089	4.33333333333333	74.762	9.33333333333333	196.62821131053	0.0820107310370968	16.092229178767	0.235346645116806	0.181988451582471	0.291785	0.668991152280648	44.808	97.66666666666667	94.57526759280346	99.97260273972603	99.83044358146913	99.24838314979898	94.59301986832139
AGO3	ENSG00000126070	15	92.36943162617	0.250051660527869	6.66666666666667	39.5442333333333	21.6666666666667	131.913664959503	0.235182522257121	35.764751105944	0.19765892624855	0.500008064135811	0.103181	0.856866219808963	9.4784	96.11864406779661	84.58665452061034	92.5041095890411	94.88595963463327	94.43570471362816	84.18108722251354
AGO4	ENSG00000134698	30	87.54331859828	0.464804262003943	2.33333333333333	14.4951733333333	32.3333333333333	102.038491931613	0.424972654945861	58640.9753086419	0.167253330349922	0.805790690359167	0	0.956297469347222	9.3691	94.40677966101696	24.534274652698702	92.29041095890412	83.9687141060001	85.94068636019344	43.116005360368234
AGPAT1	ENSG00000204310	5	29.48117894371	0.356601577189794	1.66666666666667	13.1252333333333	6.66666666666667	42.6064122770433	0.298433829067224	825.322846482129	0.0806500241160393	0.885466030905142	0.004176	0.953525307226906	8.9843	77.58757062146893	56.171714871327715	91.69863013698631	91.65891812065854	75.79094563887432	48.33071141408845
AGPAT2	ENSG00000169692	17	32.94295505215	0.774041977791277	0.666666666666667	1.53616666666667	17.6666666666667	34.4791217188167	0.762630812470769	17.644060124858	0.042123693972826	0.95371112675396	0.076288	0.893565789521103	2.2757	45.80225988700565	80.77886586199044	58.391780821917806	61.11141497566045	15.247917030822123	77.26504690322204
AGPAT3	ENSG00000160216	5	59.37720696231	0.177055059450923	0	3.3931	5	62.77030696231	0.167484204196325	222.851678741595	0.104296840727329	0.855078299732665	0.076614	0.88358379479743	16.7442	85.41807909604519	80.83352311546345	98.04383561643836	97.89421867308428	81.65821826021092	79.11204334906485
AGPAT4	ENSG00000026652	12	63.08091996126	0.308216325029111	0.333333333333333	2.38316666666667	12.3333333333333	65.4640866279267	0.303253146048245	58640.9753086419	0.0545538440346718	0.89989550630281	0	0.956495850077698	13.0149	60.80225988700565	24.534274652698702	96.21917808219177	91.3088661598206	68.18155334149041	42.16628794499796
AGPAT5	ENSG00000155189	38	49.4241677067	1.00777546640183	1.33333333333333	1.95686666666667	39.3333333333333	51.3810343733667	0.99874323208774	58640.9753086419	0.0270749032497406	0.935059567230036	0	0.95744270585824	1.6176	24.531073446327685	24.534274652698702	43.33150684931507	41.43193130230268	39.2938297500437	25.053895006700458
AGPS	ENSG00000018510	25	78.73478365266	0.443464483549698	3.33333333333333	8.93113333333333	28.3333333333333	87.6659169859933	0.442283799382993	1222.58734311904	0.154550150036812	0.814622386918445	0.042254	0.916435968732444	8.9134	93.3502824858757	73.9011614666363	91.54520547945205	82.80916698572445	85.25898735652275	69.72557245236847
AGR2	ENSG00000106541	26	24.566323515	1.46853915936927	1.66666666666667	0.868966666666667	27.6666666666667	25.4352901816667	1.49415601734673	25.7877704157447	0.0609794557094574	0.966545968871861	0.051242	0.914543791429623	0.2366	66.12994350282486	75.78911409701664	4.471232876712329	14.899086583164689	11.437394394919295	71.05401153644468
AGR3	ENSG00000173467	34	22.1438415259	2.04416260225203	0	0	34	22.1438415259	2.04416260225203	58640.9753086419	0.0205952953547239	0.937496455131274	0	0.957713136364591	0.1921	15.774011299435028	24.534274652698702	4.10958904109589	7.14871738773725	30.15207131620346	0.14566218027151479
AGRN	ENSG00000188157	93	340.19130643027	0.324803746353414	0.333333333333333	0.366466666666667	93.3333333333333	340.557773096937	0.325516080859564	6.7777046330689	0.102466329932213	0.330536674319898	0.103856	0.704309160126527	4.5067	84.89265536723164	84.65953085857436	78.03287671232877	90.06727561122354	97.3839072423236	93.73069976111402
AGRP	ENSG00000159723	4	6.68762847946	1.3687242128882	0	0	4	6.68762847946	1.3687242128882	58640.9753086419	0.0259705483913422	0.936014201472779	0	0.957537427943092	1.6128	23.192090395480225	24.534274652698702	43.16164383561644	18.880927637696217	37.37691545767057	14.28072015381926
AGT	ENSG00000135744	26	35.152343489	1.02629311456292	0	0	26	35.152343489	1.02629311456292	11.2812731615281	0.0504039004445076	0.978503133242471	0.081028	0.892364516228626	0.8419	56.570621468926554	81.58961512184013	14.432876712328769	39.18394136629656	7.894890170716067	77.57385072539766
AGTPBP1	ENSG00000135049	62	121.41569718005	0.630881781771494	2.66666666666667	4.70263333333333	64.6666666666667	126.118330513383	0.630674296556999	9.16465455466589	0.0655568465590477	0.686385454393589	0.101803	0.856621518996371	2.6637	69.22598870056497	84.4044636757003	63.750684931506854	70.26746157632775	90.21150148575424	84.28596399230904
AGTR1	ENSG00000144891	2	1.0329399816	6.09502365483031	0	0.0475533333333333	2	1.08049331493333	5.8267770238453	5.98665249782253	0.0645991638302803	0.998846871523348	0.127118	0.859906548722304	0.5074	68.56497175141243	87.55181052152129	7.5917808219178085	0.9462342066400566	2.9482025286954467	83.8023655538076
AGTR2	ENSG00000180772	0	0.648706	4.61801227914339	0	0	0	0.648706	4.61801227914339	NA	NA	NA	0.073024	NA	1.4681	NA	80.15941698929629	38.704109589041096	1.6682163758682975	NA	NA
AGTRAP	ENSG00000177674	6	15.52664104356	0.762714589665365	0.333333333333333	0.254893333333333	6.33333333333333	15.7815343768933	0.77812518872049	58640.9753086419	0.038661040365696	0.917443627416643	0	0.957445271467137	3.0665	40.61016949152542	24.534274652698702	68.02191780821917	59.83700705573484	53.57454990386296	24.84414146710948
AGXT	ENSG00000172482	38	56.4751311411	0.881953926546859	0.333333333333333	0.325806666666667	38.3333333333333	56.8009378077667	0.883537190131745	204.171928482998	0.0509114824235439	0.920370420859972	0.050837	0.914863796367371	1.973	57.12994350282485	75.67752220450923	52.863013698630134	51.13493409177925	48.697780108372655	70.94330827943833
AGXT2	ENSG00000113492	52	52.65259501273	1.24430199706556	0	0.0364833333333333	52	52.6890783460633	1.24344040893475	21.5229143411402	0.0356272310018539	0.97425274170175	0.041064	0.921865369522753	0.1673	36.44632768361582	73.63698474151674	3.9342465753424656	24.744297981731663	8.722251354658269	66.29377148517159
AHCTF1	ENSG00000153207	18	156.54308026865	0.170507506723886	0	0.0937533333333333	18	156.636833601983	0.170405451244685	58640.9753086419	0.0921289846301079	0.85674125124567	0	0.948141108945629	29.7565	81.91525423728814	24.534274652698702	99.81369863013698	97.79576655909861	81.01730466701626	50.80696847870419
AHCY	ENSG00000101444	20	40.48374195031	0.717868888604836	1.66666666666667	3.39921666666667	21.6666666666667	43.8829586169767	0.706966654553572	7.65015023533311	0.0907925814390182	0.860006116217002	0.108627	0.867217716294718	2.0194	81.42937853107345	85.19699385105899	53.78082191780822	65.13701252529673	80.67354192157548	82.95752490823283
AHCYL1	ENSG00000168710	18	70.77047727996	0.377159676426867	1	7.41076666666667	19	78.1812439466267	0.356597544782945	576.348520391595	0.15559184551239	0.814402339358333	0.007228	0.938477315540082	10.8286	93.47457627118644	59.2552949214302	94.26301369863013	88.24591150248865	85.31725222863136	53.52793800617608
AHCYL2	ENSG00000158467	24	75.17364814043	0.448992487523269	5	15.8776666666667	29	91.0513148070967	0.434271293365689	183.044121479296	0.0921213179826736	0.870476137575301	0.02518	0.934052066324219	9.2828	81.90960451977402	69.11865178774767	92.18630136986302	83.31783624131707	79.48493853055993	64.26615393579212
AHDC1	ENSG00000126705	0	2.8663291692	1.04514593290418	0.666666666666667	6.84566666666667	0.666666666666667	9.71199583586667	0.431687232990332	4.16950874053357	0.214938461780548	0.958230253018439	0.726058	0.349749179217382	2.5147	96.909604519774	99.08676838988842	61.97808219178083	83.50380134551222	13.05133135232768	98.60746955660433
AHI1	ENSG00000135541	125	136.36801585493	1.06340357403825	0.333333333333333	0.118346666666667	125.333333333333	136.486362521597	1.06510274126232	7.04336997691626	0.116962984204292	0.978454150966636	0.113634	0.873058969752065	0.1008	88.32768361581921	85.78000455477112	3.4356164383561643	36.2084996991741	7.900716657926935	81.82135990211502
AHNAK	ENSG00000124942	1	9.79823218159	0.484155144568208	0	0	1	9.79823218159	0.484155144568208	36.7071975331706	0.212018176913261	0.824247199068808	0.058634	0.906653246076435	4.4392	96.8135593220339	77.2899111819631	77.64109589041097	80.01969042279714	84.65303268659325	72.77282526364854
AHNAK2	ENSG00000185567	17	33.37337399604	0.764059099504923	0	0	17	33.37337399604	0.764059099504923	167.279471953838	0.131792917847633	0.856606562491608	0.02725	0.933968052345297	3.238	90.73446327683617	69.82919608289684	69.57808219178082	60.95826724279385	81.10470197517917	64.312765833479
AHR	ENSG00000106546	40	83.63916972861	0.622547656607426	1.33333333333333	2.44566666666667	41.3333333333333	86.0848363952767	0.62232906357908	58640.9753086419	0.0877426490187645	0.87575963926693	0	0.956774806259967	6.0059	80.31638418079096	24.534274652698702	84.39999999999999	70.83629601268939	77.97005185573617	40.23189419099224
AHRR	ENSG00000063438	25	48.98406154666	0.712804921998242	0.666666666666667	1.99753333333333	25.6666666666667	50.9815948799933	0.700058604841918	36.4134574704064	0.024561133235693	0.951750378704642	0.027927	0.935981153297634	3.5024	21.37853107344633	70.02960601229789	71.81095890410958	65.72225564732264	16.110237138029476	63.31061003321098
AHSA1	ENSG00000100591	11	33.08144819012	0.550384437412309	0	1.20646666666667	11	34.2879148567867	0.531018416458177	58640.9753086419	0.0457322150468826	0.916177541118458	0	0.957240562948952	5.6091	50.881355932203384	24.534274652698702	83.01917808219179	76.94032707980091	59.919594476490126	33.432383615917956
AHSA2P	ENSG00000173209	NA	NA	NA	NA	NA	NA	NA	NA	NA	NA	NA	0	NA	NA	NA	24.534274652698702	NA	NA	NA	NA
AHSG	ENSG00000145192	19	26.22248170146	1.06318082158834	0	0	19	26.22248170146	1.06318082158834	23.2239127222168	0.04448451846838	0.96618709461094	0.055969	0.90713337505122	1.1311	49.23728813559322	76.75700296060123	24.980821917808218	36.328830060712136	11.48983277981705	72.71456039153995
AHSP	ENSG00000169877	6	3.06915818332	3.85851590080314	0	0	6	3.06915818332	3.85851590080314	53.2322165418373	0.0181174408644438	0.972372499863199	0.041099	0.917217865261408	0.5879	12.451977401129943	73.668868139376	8.835616438356164	2.4558332877536486	9.514653615335305	68.50783662529861
AICDA	ENSG00000111732	17	23.969023227	1.06384101852476	0	0	17	23.969023227	1.06384101852476	3.03726295185043	0.0491015128791332	0.998971696232269	0.181926	0.825304459996165	0.474	54.99435028248587	91.44158506035072	7.032876712328767	36.29054312749549	0.6409135931946537	88.66165588766532
AIDA	ENSG00000186063	13	32.06530192755	0.644577404024242	0.333333333333333	1.93297333333333	13.3333333333333	33.9982752608833	0.619896048997923	17.6378294612111	0.0186143200844526	0.959521147771934	0.253961	0.745816755346176	1.8255	13.045197740112993	93.650649054885	48.989041095890414	71.02226111688454	12.713395094097763	92.46635203635728
AIDAP3	ENSG00000264189	NA	NA	NA	NA	NA	NA	NA	NA	NA	NA	NA	0	NA	NA	NA	24.534274652698702	NA	NA	NA	NA
AIF1	ENSG00000204472	16	15.2537903053	1.59312427909826	0	0.0341633333333333	16	15.2879536386333	1.58956419270117	1301.41356224254	0.0292008984833956	0.933801410486885	0.003889	0.955832795590943	0.8921	27.508474576271187	55.80505579594626	15.915068493150686	12.711261827927572	41.16413214472993	44.78820718988522
AIF1L	ENSG00000126878	8	18.78089066625	0.768581744695205	0.333333333333333	0.4634	8.33333333333333	19.24429066625	0.772167402448714	58640.9753086419	0.029009098187089	0.932932817419049	0	0.957428269607093	3.0575	27.25423728813559	24.534274652698702	67.95068493150684	60.318328501886995	42.23620579152829	25.898735652275235
AIFM1	ENSG00000156709	2	22.077319	0.285170206666488	1	18.962	3	41.039319	0.188932387692221	NA	NA	NA	0.102277	NA	5.2048	NA	84.45456615805055	81.4849315068493	97.09566263742275	NA	NA
AIFM2	ENSG00000042286	32	34.30406168085	1.25298438769454	0	0.322396666666667	32	34.6264583475167	1.24131822230379	58640.9753086419	0.0216304566711187	0.937272136051739	0	0.95756111221243	0.9564	17.384180790960453	24.534274652698702	18.2	24.87009790515779	32.43605430286081	9.194196818737993
AIFM3	ENSG00000183773	64	84.8844007395	0.92837978326886506	0.333333333333333	0.6132	64.3333333333333	85.4976007395	0.92601802032759	181.751157129025	0.0460772961378098	0.928750022998856	0.022073	0.937152926868682	1.8011	51.37853107344633	67.91163744021863	48.31232876712328	47.47032762675709	45.35337644933869	61.591796306007105
AIG1	ENSG00000146416	21	29.29004718088	1.03244774938118	1	0.737733333333333	22	30.0277805142133	1.04619154888368	59098.7655446419	0.0458707436919212	0.916476248879439	4.58e-4	0.957355260243447	1.6754	51.08474576271187	49.34411295832384	45.06027397260274	37.63058579007822	59.033968420439315	29.563596107906548
AIM2	ENSG00000163568	26	25.06458609647	1.43934585413291	0	0	26	25.06458609647	1.43934585413291	1619.64005776005	0.0358740873634815	0.918074508067457	0.004584	0.954835147924728	0.7601	36.79661016949153	56.69323616488271	12.36986301369863	16.34852048350926	50.276758142515874	46.7575598671561
AIMP1	ENSG00000164022	22	26.04219102708	1.20630442242887	0	0	22	26.04219102708	1.20630442242887	7.0989768473636	0.0505659803748131	0.998758115487689	0.113561	0.87037721769353	0.2587	56.75141242937853	85.75267592803462	4.657534246575342	26.855548870535472	3.577463147468393	82.43896754646623
AIMP2	ENSG00000106305	11	19.3029949454	0.943248148922227	0	0	11	19.3029949454	0.943248148922227	6.97928728593633	0.035053838044405	0.998842654619917	0.116639	0.864734800056175	1.1614	35.51412429378531	86.19904349806421	26.446575342465756	46.0373024120768	3.0006409135932017	83.26050224319758
AIP	ENSG00000110711	11	34.35270332968	0.530016926940732	0.333333333333333	0.2596	11.3333333333333	34.61230332968	0.537966899770087	8.9063296481042	0.0472656413912773	0.790764525247406	0.173045	0.817808856670824	2.7252	52.864406779661024	91.01799134593487	64.54794520547945	76.46994475742493	86.62238536386413	88.98211268426266
AIPL1	ENSG00000129221	22	33.80203773488	0.929376224359617	0.333333333333333	0.23189	22.3333333333333	34.03392773488	0.934520723927355	6.81184949257569	0.0388584397733212	0.998767285235642	0.123846	0.855844017760406	0.8946	40.88135593220339	87.17831928945571	16.013698630136986	46.74834545752885	3.525024762570652	84.5714618656412
AIRE	ENSG00000160224	39	65.6897575471	0.775459354469284	0	1.845	39	67.5347575471	0.754274374157509	4.43169897957237	0.0580382235348225	0.997326144237335	0.174121	0.816729974680216	0.9407	63.88135593220339	91.05442951491688	17.59178082191781	61.76229284034349	5.546815824739255	89.0345510691604
AJAP1	ENSG00000196581	6	44.2959468493	0.267347161416585	0	0	6	44.2959468493	0.267347161416585	37.2521758381086	0.0404710620641708	0.869350697163152	0.134016	0.835744399881991	7.8755	43.33898305084746	88.34889546800272	89.55616438356164	93.23415194442926	79.69469207015091	87.42644059896288
AJM1	ENSG00000232434	NA	NA	NA	NA	NA	NA	NA	NA	NA	0.0327993035316467	NA	0	NA	NA	32.03389830508475	24.534274652698702	NA	NA	NA	NA
AJUBA	ENSG00000129474	18	57.87519976686	0.461195303325219	5	14.9373333333333	23	72.8125331001933	0.447524389886916	36.7437051182305	0.111584611237049	0.792171871293333	0.054333	0.906690326352373	6.3907	87.2768361581921	76.4153951263949	85.59452054794521	82.43723677733414	86.54081454291207	72.76699877643769
AJUBA-DT	ENSG00000258457	NA	NA	NA	NA	NA	NA	NA	NA	NA	NA	NA	0	NA	NA	NA	24.534274652698702	NA	NA	NA	NA
AK1	ENSG00000106992	13	27.13826592287	0.761602422736076	0.333333333333333	0.672666666666667	13.3333333333333	27.8109325895367	0.757809772797573	46.3699344327017	0.0459581390023232	0.945321424906144	0.026422	0.935305731624814	2.9196	51.22033898305085	69.61056706900479	66.53698630136986	61.46693649838648	18.615626638699524	63.805861446134124
AK2	ENSG00000004455	13	17.92470812756	1.15307702243335	1	1.95309333333333	14	19.8778014608933	1.10105164074254	6.9951212150635	0.053377129137516	0.998671817784529	0.133072	0.852598772337218	0.5431	59.63841807909604	88.2304714188112	8.10958904109589	33.561231745337196	3.9445318417526067	85.4745673833246
AK3	ENSG00000147853	21	23.5490403097	1.28414758705526	0.333333333333333	0.347433333333333	21.3333333333333	23.8964736430333	1.28187683790946	19.9094553570923	0.0375418104231358	0.972914826836139	0.386152	0.629838660409709	-1.3605	39.07344632768361	96.34251878843088	0.16438356164383564	22.75337745446589	9.27576763969003	95.50195187321563
AK3P2	ENSG00000250115	NA	NA	NA	NA	NA	NA	NA	NA	NA	NA	NA	0	NA	NA	NA	24.534274652698702	NA	NA	NA	NA
AK4	ENSG00000162433	8	15.92502307025	0.906413111712353	0	0.03728	8	15.96230307025	0.904296181551591	12001.4185849284	0.0518817789852619	0.913746189279817	0.001372	0.956995183654904	2.3332	58.10169491525424	51.33454793896607	59.33698630136986	49.34091779248482	63.32808949484356	37.85468740896114
AK4P3	ENSG00000233381	NA	NA	NA	NA	NA	NA	NA	NA	NA	NA	NA	0	NA	NA	NA	24.534274652698702	NA	NA	NA	NA
AK5	ENSG00000154027	27	62.75891053443	0.593288853528261	0.666666666666667	2.05416333333333	27.6666666666667	64.8130738677633	0.586367681857472	15003.0204831605	0.0543326362967491	0.906114375185145	0.001376	0.95612818758538	5.9598	60.59887005649718	51.35048963789569	84.25205479452055	73.40699010009298	67.02790887374002	43.79187787682805
AK6	ENSG00000085231	15	13.81566051329	1.6718078544215	0	0.0330573333333333	15	13.8487178466233	1.66781719549373	58640.9753086419	0.0263218395411968	0.936011754328609	0	0.957591907374049	0.8953	23.610169491525422	24.534274652698702	16.03835616438356	11.229010556254451	37.38856843209229	3.478412864883765
AK7	ENSG00000140057	74	92.45232207735	0.971206726446172	0.333333333333333	0.553133333333333	74.3333333333333	93.0054554106833	0.96935520623644	285.97803732453	0.0200841929763555	0.942486474200119	0.007418	0.946713198385724	1.5874	14.983050847457626	59.407879754042355	42.37260273972603	43.794782037958754	19.29732564237021	51.26726096836218
AK8	ENSG00000165695	35	53.68315498334	0.864407749618197	0.333333333333333	0.151693333333333	35.3333333333333	53.8348483166733	0.869013521009604	58640.9753086419	0.0193904433399439	0.937403110894813	0	0.957324846920979	2.5735	14.101694915254237	24.534274652698702	62.74520547945206	52.332768145271565	31.154227116471475	30.892035191982757
AK9	ENSG00000155085	175	203.49145077128	0.97485670071426	0	0	175	203.49145077128	0.97485670071426	209.366605466023	0.0415627770125866	0.931804398251803	0.015001	0.937688211951508	1.1906	45	64.91232065588704	27.71780821917808	43.41738226768036	43.290799976694046	58.52123754588359
AKAIN1	ENSG00000231824	0	2.3880457152	1.25447023668184	0	0	0	2.3880457152	1.25447023668184	58640.9753086419	0.0247405134141445	0.936523194838419	0	0.957538502886036	2.4975	21.638418079096045	24.534274652698702	61.67123287671233	24.23562872613904	36.071782322437805	14.082619588650005
AKAP1	ENSG00000121057	28	76.19477778288	0.503825888007987	0.666666666666667	5.23936666666667	28.6666666666667	81.4341444495467	0.480845436695573	58640.9753086419	0.0712529942393303	0.893325271234027	0	0.956618936489203	8.0562	72.85875706214689	24.534274652698702	89.96164383561643	80.28769895531369	73.72254267901883	41.40884460758608
AKAP10	ENSG00000108599	21	70.07874732621	0.431520888214537	0.666666666666667	1.64388333333333	21.6666666666667	71.7226306595433	0.432552294304738	23.342639629307	0.0564624294638634	0.707364977527729	0.039828	0.91772376213533	9.5032	62.564971751412436	73.33636984741517	92.54246575342466	83.4545752885194	89.73955602167453	67.45324244013284
AKAP11	ENSG00000023516	37	131.6863411996	0.369631996349097	0	0	37	131.6863411996	0.369631996349097	13.4944067928753	0.0623116120696068	0.451392937631516	0.077477	0.876613387124175	6.0825	67.08474576271186	80.99294010475974	84.66027397260274	87.32155554340098	95.44368700110704	80.329779176134707
AKAP12	ENSG00000131016	5	7.95675902087	1.32127099503285	0.333333333333333	1.28213333333333	5.33333333333333	9.23889235420333	1.18619513835071	13.2233114860839	0.101673312485218	0.957571637395181	0.103113	0.876276381129082	1.0066	84.65536723163842	84.56388066499659	20.06027397260274	27.900235191161187	13.272737866340378	80.54535920293655
AKAP13	ENSG00000170776	72	328.2848739875	0.266837708859764	0	0	72	328.2848739875	0.266837708859764	50.8148487527734	0.153195962309837	0.375676038170154	0.038939	0.897714486320384	27.6797	93.22033898305084	73.15873377362787	99.6986301369863	93.28884756331018	96.78377905960497	73.88568432092292
AKAP14	ENSG00000186471	1	5.960954	0.79582303745182	0	0	1	5.960954	0.79582303745182	NA	NA	NA	0	NA	3.0363	NA	24.534274652698702	67.71232876712328	58.278181917628395	NA	NA
AKAP17A	ENSG00000292343	5	8.121787	1.29442386370654	1.66666666666667	4.7	6.66666666666667	12.821787	0.991686631407527	NA	NA	NA	0	NA	1.6158	NA	24.534274652698702	43.27123287671233	41.973417929223864	NA	NA
AKAP3	ENSG00000111254	27	55.85891484858	0.666575105882159	0	0	27	55.85891484858	0.666575105882159	354.737778618912	0.0419641807675362	0.918364175402562	0.00614	0.948956906162143	4.6418	45.593220338983045	58.342063311318604	78.76164383561644	67.97571514521687	49.24546990619355	50.5680825030589
AKAP4	ENSG00000147081	1	5.479494	0.865748647300385	1	1.50596666666667	2	6.98546066666667	0.901271071772597	NA	NA	NA	0.003288	NA	2.7938	NA	54.98519699385106	65.26027397260275	49.570639391784724	NA	NA
AKAP5	ENSG00000179841	NA	NA	NA	NA	NA	NA	NA	NA	NA	0.0531267486512661	NA	0.107125	NA	NA	59.423728813559315	85.0193577772717	NA	NA	NA	NA
AKAP6	ENSG00000151320	31	115.15161127461	0.363326486779133	1	1.38593333333333	32	116.537544607943	0.368829237523559	131.311195206492	0.134743452072144	0.777556365339067	0.037356	0.91678926435064	13.681	91.15819209039549	72.7465269870189	96.70684931506848	87.39812940983427	87.12346326399813	69.29441239876478
AKAP7	ENSG00000118507	31	29.87423425725	1.40045866987225	0.333333333333333	0.138586666666667	31.3333333333333	30.0128209239167	1.40671509759361	58640.9753086419	0.0210150871425867	0.937379840899614	0	0.957601186556094	0.7533	16.423728813559322	24.534274652698702	12.208219178082192	17.371328556582625	31.393113092116764	2.709316553050172
AKAP8	ENSG00000105127	23	75.04578782235	0.434206707629237	1.66666666666667	8.01833333333333	24.6666666666667	83.0641211556833	0.415685453775434	16.6224216363306	0.0551277063786983	0.625084605887496	0.236762	0.749375588492413	3.3761	61.440677966101696	93.19972671373263	70.69589041095891	84.58677459935458	91.6797762628911	92.33816931771835
AKAP8L	ENSG00000011243	29	86.11033100169	0.459189644075905	4	8.813	33	94.92333100169	0.464849702863372	52.130784411968	0.121586993336678	0.762746142266058	0.145665	0.827789254151756	5.6903	89.11299435028248	89.47620132088363	83.34794520547946	81.33785483782749	87.8692536269883	88.5334731690264
AKAP9	ENSG00000127914	292	422.09529605586	0.762179325413177	0	0	292	422.09529605586	0.762179325413177	4.77467299567133	0.195957273244858	0.758379252805941	0.252281	0.752246495944712	0.1506	96.05084745762711	93.57777271692098	3.8191780821917805	61.13329322321282	88.0149158072598	92.19250713744684
AKIP1	ENSG00000166452	14	16.1326427449	1.35665843835723	0	0	14	16.1326427449	1.35665843835723	58640.9753086419	0.0165583435446024	0.937688165907777	0	0.957551234015411	1.1774	10.52542372881356	24.534274652698702	27.161643835616438	19.362249083848383	27.267960146827477	11.414088446075866
AKIRIN1	ENSG00000174574	3	19.32704806064	0.401181623991676	0.333333333333333	0.942433333333333	3.33333333333333	20.2694813939733	0.405813454521047	58640.9753086419	0.0272362269461155	0.934451961287604	0	0.957335616747878	7.1817	24.774011299435028	24.534274652698702	88.02191780821917	85.12279166438768	40.29015906310086	30.47835460001164
AKIRIN2	ENSG00000135334	5	19.46466078126	0.54010881704464	0	1.18875333333333	5	20.6534141145933	0.509021648934701	58640.9753086419	0.0703564286231995	0.895441228204353	0	0.957368247679217	5.1099	72.29943502824858	24.534274652698702	81.06301369863014	78.32412623748837	72.39993008215347	29.039212258929098
AKNA	ENSG00000106948	59	128.7238855253	0.569309095132777	0	0	59	128.7238855253	0.569309095132777	10.5865571376193	0.0531715787947178	0.631736158712081	0.084934	0.869003099429564	3.5527	59.47457627118644	82.14985196993851	72.23561643835616	74.5337198490401	91.46419623608926	82.64289459884635
AKNAD1	ENSG00000162641	53	67.3027987116	0.98998009185984	0.333333333333333	0.3588	53.3333333333333	67.6615987116	0.990208616929947	58640.9753086419	0.0229452420026064	0.936882151522507	0	0.957411591388504	1.6295	19.259887005649716	24.534274652698702	43.71780821917808	42.066400481321445	34.75499621278331	26.93002388859756
AKR1A1	ENSG00000117448	25	36.9613312304	0.944665113717718	0	0	25	36.9613312304	0.944665113717718	328.152767352916	0.041330810636282	0.928670860286158	0.008244	0.941660547232866	1.9515	44.62146892655367	60.06376679571852	52.29041095890411	45.90603292676256	45.40581483423644	52.3276816407388
AKR1B1	ENSG00000085662	19	41.73882307157	0.667945035048992	0	0	19	41.73882307157	0.667945035048992	51.973652960728	0.049896951764822	0.93070548382029	0.020497	0.93741660265825	4.2172	55.954802259887	67.29218856752448	76.43287671232876	67.85538478367883	44.03076385247334	60.554681582473926
AKR1B10	ENSG00000198074	29	25.84258869017	1.53007009932271	0	0	29	25.84258869017	1.53007009932271	58640.9753086419	0.04347999766469	0.917032974217322	0	0.95762281732441	0.654	47.7909604519774	24.534274652698702	10.043835616438356	13.958321938412737	56.37126376507604	1.4741012643477234
AKR1B15	ENSG00000227471	32	27.4505679217	1.56581291298667	0	0	32	27.4505679217	1.56581291298667	58640.9753086419	0.0349725261330604	0.919216564571842	0	0.957639672392814	0.5601	35.3728813559322	24.534274652698702	8.356164383561644	13.181644150303555	49.00075744333742	0.8797995688399425
AKR1B1P6	ENSG00000225212	NA	NA	NA	NA	NA	NA	NA	NA	NA	NA	NA	0	NA	NA	NA	24.534274652698702	NA	NA	NA	NA
AKR1C1	ENSG00000187134	15	18.5961984892	1.24203501987534	0	0.0526466666666667	15	18.6488451558667	1.23852868995876	134.878463906961	0.0339617989957333	0.944744158097524	0.022722	0.937354578051399	1.1411	33.77401129943503	68.14848553860169	25.40821917808219	25.03418476180059	18.743809357338463	60.92175027675814
AKR1C2	ENSG00000151632	12	17.21415824525	1.12945222490213	0	0.0543733333333333	12	17.2685315785833	1.12589592470201	5.10785932681181	0.0505685470998287	0.998934690981267	0.145933	0.852703427271819	0.5395	56.75706214689266	89.49669779093601	8.04931506849315	31.652354646392823	1.9576997028491405	85.43378197284856
AKR1C3	ENSG00000196139	38	42.8400269731	1.16266181843017	0	0.0744133333333333	38	42.9144403064333	1.16064577113161	20.344782020923	0.03904664888978	0.972142531313127	0.069224	0.89736288349689	0.355	41.14124293785311	79.39877021179686	5.715068493150685	29.212930044303448	9.648662821185098	74.20614111752025
AKR1C4	ENSG00000198610	34	39.7284588908	1.13937499669595	0	0.0748533333333333	34	39.8033122241333	1.13723231027982	15.356264417194	0.0352215319871902	0.975138229621868	0.075524	0.895655591375169	0.426	35.824858757062145	80.63766795718516	6.487671232876712	30.788163868074164	8.44840645574783	75.96574025520013
AKR1C5P	ENSG00000225418	NA	NA	NA	NA	NA	NA	NA	NA	NA	NA	NA	0	NA	NA	NA	24.534274652698702	NA	NA	NA	NA
AKR1C6P	ENSG00000151631	NA	NA	NA	NA	NA	NA	NA	NA	NA	NA	NA	0	NA	NA	NA	24.534274652698702	NA	NA	NA	NA
AKR1C7P	ENSG00000215267	NA	NA	NA	NA	NA	NA	NA	NA	NA	NA	NA	0	NA	NA	NA	24.534274652698702	NA	NA	NA	NA
AKR1C8P	ENSG00000264006	6	3.43499721042	3.44757067531135	0	0	6	3.43499721042	3.44757067531135	NA	NA	NA	0	NA	0.9047	NA	24.534274652698702	16.350684931506848	2.953563419570088	NA	NA
AKR1D1	ENSG00000122787	26	35.61470318204	1.01296950024013	0	0	26	35.61470318204	1.01296950024013	25.3954616898741	0.0466425716876984	0.960947359086152	0.041222	0.917409159352894	1.2778	52.022598870056505	73.69164199498975	31.027397260273972	40.22862768692228	12.46868263124162	68.12911495659267
AKR1E2	ENSG00000165568	35	37.07133380538	1.25175251139249	0	0	35	37.07133380538	1.25175251139249	58640.9753086419	0.0437557511031628	0.916946381541952	0	0.957565935700535	0.9135	48.19774011299435	24.534274652698702	16.66849315068493	24.350489525788987	56.97721843500553	8.034725863776728
AKR7A2	ENSG00000053371	24	34.40798699502	0.980946757497197	0	0.284006666666667	24	34.6919936616867	0.972916218189163	58640.9753086419	0.0363187529146671	0.91779844577166	0	0.957446555756978	1.8483	37.4180790960452	24.534274652698702	49.55068493150685	43.55959087677077	51.47118802074229	24.750917671735706
AKR7A2P2	ENSG00000224341	NA	NA	NA	NA	NA	NA	NA	NA	NA	NA	NA	0	NA	NA	NA	24.534274652698702	NA	NA	NA	NA
AKR7A3	ENSG00000162482	28	26.90931921909	1.42660248167099	0	0	28	26.90931921909	1.42660248167099	991.585159809876	0.0310385283082724	0.931384005846814	0.005911	0.953132301757065	0.7186	29.745762711864405	58.123434297426556	11.4	16.74232893945195	43.59960379886966	48.68030064674008
AKR7L	ENSG00000211454	NA	NA	NA	NA	NA	NA	NA	NA	NA	NA	NA	0	NA	NA	NA	24.534274652698702	NA	NA	NA	NA
AKT1	ENSG00000142208	19	86.3853767509	0.322731007122141	3.33333333333333	24.226	22.3333333333333	110.6113767509	0.287541948388528	6.39942550003083	0.228850901126862	0.360491111450077	0.106807	0.838083454473488	12.8715	97.43502824858757	84.95559098155317	96.12602739726027	92.23322211890827	96.9410942142982	87.1584221872633
AKT1S1	ENSG00000204673	13	20.7337564755	0.996855977359272	0	0	13	20.7337564755	0.996855977359272	1505.46730779615	0.0302541442215443	0.931362058072251	0.003133	0.955907528038022	1.8951	28.785310734463277	54.79389660669551	50.723287671232875	41.58507903516928	43.60543028608053	44.54932121423993
AKT2	ENSG00000105221	15	62.27103847226	0.370912872609766	6.33333333333333	34.2706666666667	21.3333333333333	96.5417051389267	0.31729640601062	11.4176857043149	0.17155447602272	0.495153705148632	0.176762	0.801023470761446	4.0433	94.67231638418079	91.17740833523116	75.40821917808219	90.49937100038287	94.55223445784537	90.16488958806735
AKT3	ENSG00000117020	14	60.23850977557	0.363330467410521	3.33333333333333	18.0386666666667	17.3333333333333	78.2771764422367	0.330841424476393	3.05700890053848	0.259547412395477	0.379056833585603	0.556514	0.466466424096715	5.2044	98.36158192090394	97.74538829423821	81.47397260273974	89.78285839304272	96.72551418749636	97.50626347375167
AKTIP	ENSG00000166971	11	26.07423945053	0.698295123255592	1	3.20346666666667	12	29.2777061171967	0.664074202127986	69.6648718564879	0.0604365766048431	0.928153747958627	0.026953	0.933706881748909	3.4383	65.76836158192091	69.76998405830108	71.2054794520548	68.13433243997156	45.638874322670866	64.43512206490706
ALAD	ENSG00000148218	19	45.47869971731	0.613017518370961	1	3.41433333333333	20	48.8930330506433	0.594399999900428	81.2056780529535	0.0581319481134415	0.916493380634519	0.025271	0.935282118225211	4.7603	63.943502824858754	69.15053518560693	79.36986301369863	72.78892960673849	58.95822408669813	63.823340907766706
ALAS1	ENSG00000023330	26	51.0779114438	0.706305466761418	2.66666666666667	4.39203333333333	28.6666666666667	55.4699447771333	0.705918077025284	58640.9753086419	0.0479781031608581	0.915310245467117	0	0.957198375565234	4.1467	53.69491525423729	24.534274652698702	76.0109589041096	65.24640376305858	61.539357921109364	34.486977801083725
ALAS2	ENSG00000158578	1	12.328863	0.384777129763757	4.66666666666667	16.98622	5.66666666666667	29.315083	0.388952371696797	NA	NA	NA	0.081805	NA	6.0772	NA	81.6761557731724	84.63013698630138	86.05808674725154	NA	NA
ALB	ENSG00000163631	34	61.89697862836	0.731305690851613	0	0	34	61.89697862836	0.731305690851613	3.79129763270135	0.0941489338874817	0.987266406658038	0.14862	0.851049389568251	1.4062	82.55932203389831	89.7016624914598	36.446575342465756	63.46332658754034	7.32389442405173	85.77171823107848
ALCAM	ENSG00000170017	23	59.18745978437	0.550545412330568	0.666666666666667	1.35904	23.6666666666667	60.54649978437	0.551043884229841	75.8776218249179	0.0855843499302864	0.877879984769435	0.01962	0.937258979835209	6.2885	79.46892655367232	66.89592347984514	85.30958904109589	75.67685828365148	76.61830682281652	61.31795140709666
ALDH16A1	ENSG00000161618	70	98.2339809238	0.869399753961877	0	0	70	98.2339809238	0.869399753961877	416.052844286166	0.0407651476562023	0.919959223490335	0.00646	0.948459420431134	2.5909	43.75141242937853	58.64723297654293	62.92602739726028	52.299950773943	48.79683039095729	50.719571170541286
ALDH18A1	ENSG00000059573	35	75.21447828834	0.616957482755651	6	11.3710666666667	41	86.5855449550067	0.614391468564467	5.09740186302471	0.0770138427615166	0.669551049898371	0.272455	0.727974401607505	1.1241	76.045197740113	94.14256433614212	24.723287671232878	71.42153913471532	90.60770261609275	93.04900075744334
ALDH1A1	ENSG00000165092	16	49.51647885773	0.490769623451395	0.666666666666667	0.236703333333333	16.6666666666667	49.7531821910633	0.504500722281708	504.831889676656	0.120096877217293	0.853007508065962	0.007681	0.938706457195926	7.1484	88.83050847457628	59.66294693691642	87.94520547945206	78.63042170322157	82.06607236497116	52.916156849035715
ALDH1A2	ENSG00000128918	25	53.88644230321	0.647956678480593	0.666666666666667	0.994893333333333	25.6666666666667	54.8813356365433	0.650314059786464	19.0052740144475	0.20921902358532	0.75128701521546	0.065638	0.895826928500731	3.4758	96.68361581920904	78.59257572306991	71.57260273972604	68.94382759940929	88.28876070617025	75.82590456213948
ALDH1A3	ENSG00000184254	24	59.7793697564	0.564616244907083	0	0.0805166666666667	24	59.8598864230667	0.563856787769719	6.59207561231424	0.102733358740807	0.646717274308058	0.122804	0.846588430695893	2.6788	84.96610169491525	87.06900478250968	63.92602739726028	74.93299786687086	91.12625997785935	86.45341723474917
ALDH1A3-AS1	ENSG00000259583	NA	NA	NA	NA	NA	NA	NA	NA	NA	NA	NA	0	NA	NA	NA	24.534274652698702	NA	NA	NA	NA
ALDH1B1	ENSG00000137124	2	2.1529074448	2.9243215434451	1	1.45935	3	3.6122574448	2.14648502949158	135.657497646941	0.0553100816905499	0.931294625833697	0.015672	0.937789014712769	1.247	61.6045197740113	65.2607606467775	29.832876712328765	6.519717770606576	43.652042183767406	57.49577579677212
ALDH1L1	ENSG00000144908	69	107.76027219164	0.782352117456422	8.66666666666667	10.8181	77.6666666666667	118.57837219164	0.791051409229104	82.9080386457164	0.0665988326072693	0.904150209314221	0.01926	0.937297901310251	3.4403	69.954802259887	66.7774994306536	71.22191780821919	58.75950336378056	67.41245702965682	61.16063625240343
ALDH1L1-AS1	ENSG00000250218	NA	NA	NA	NA	NA	NA	NA	NA	NA	NA	NA	0	NA	NA	NA	24.534274652698702	NA	NA	NA	NA
ALDH1L2	ENSG00000136010	85	94.79166088941	1.07394214204872	10.3333333333333	13.0230333333333	95.3333333333333	107.814694222743	1.04833311480565	68.0107564005094	0.0480952635407448	0.946788473088718	0.029162	0.930440289319184	0.5836	53.86440677966101	70.41220678660898	8.756164383561643	37.4883771809878	18.12620171298724	65.31492163374702
ALDH2	ENSG00000111275	41	55.1800539942	0.964069736628979	0.666666666666667	1.3945	41.6666666666667	56.5745539942	0.953584252025976	12.1096936888151	0.0506469458341599	0.968095463888897	0.179263	0.812951163093332	0.2316	56.85310734463277	91.31860624003643	4.427397260273973	45.16764207187004	11.111111111111114	89.37248732739032
ALDH3A1	ENSG00000108602	45	55.81654784941	1.03365215293843	0.333333333333333	0.366	45.3333333333333	56.18254784941	1.03357156591815	514.946642501135	0.0537755936384201	0.914816130851617	0.005886	0.951886002346402	1.3865	60.045197740113	58.1006604418128	35.52602739726027	38.61510692993492	62.1686185398823	49.408611548097646
ALDH3A2	ENSG00000072210	33	46.05544205328	0.958086172745671	1.66666666666667	1.83456666666667	34.6666666666667	47.8900087199467	0.961053187429976	259.132826933563	0.0853542685508728	0.894093000227917	0.068886	0.896279221406062	1.3531	79.38983050847457	79.30767478934183	33.98904109589041	44.57145982606793	73.33216803589116	75.3364796364272
ALDH3B1	ENSG00000006534	35	48.77075955245	0.951474523205836	0.666666666666667	1.1104	35.6666666666667	49.88115955245	0.94548876964277	1004.91086189908	0.0367315076291561	0.917695094254235	0.004753	0.953712377636996	1.9125	37.92655367231638	56.88225916647689	51.221917808219175	45.83492862221736	51.989745382508886	48.15591679776263
ALDH3B2	ENSG00000132746	23	21.3813703302	1.52400823467146	0	0.36423	23	21.7456003302	1.49848171386332	406.501646482248	0.0330242402851582	0.935206038546171	0.007015	0.949161107636104	0.7186	32.35028248587571	59.070826690958775	11.4	14.789695345402833	38.99085241507895	50.52729709258288
ALDH4A1	ENSG00000159423	41	76.00343155746	0.699934450737833	4	12.63822	45	88.64165155746	0.650877931992659	34.0588743565465	0.0295691378414631	0.92414649714392	0.026074	0.935263139846316	3.8962	28.005649717514125	69.47392393532225	74.56986301369864	68.92194935185691	47.37516751150731	63.84082036939929
ALDH5A1	ENSG00000112294	25	44.77844546561	0.779751950003261	0.666666666666667	0.781166666666667	25.6666666666667	45.5596121322767	0.783371554627863	6.3199849724622	0.038022842258215	0.998226862830412	0.118074	0.858342866576568	1.5066	39.779661016949156	86.45411068093829	39.99452054794521	59.42678991412788	4.766066538483955	83.94802773407912
ALDH6A1	ENSG00000119711	36	49.48880856023	0.960636045152764	1	3.6643	37	53.15310856023	0.915759896419986	55.8774692152529	0.0435252152383327	0.94753668160307	0.030445	0.930329447241367	1.5604	47.87005649717514	70.80391710316557	41.66301369863014	48.38374446206859	17.91644817339626	65.3324010953796
ALDH7A1	ENSG00000164904	57	67.91338652043	1.04646644293219	8.33333333333333	9.48823333333333	65.3333333333333	77.4016198537633	1.03710842131185	7.51966157514138	0.0791268423199654	0.994482790181419	0.100022	0.877096594626997	0.1947	76.954802259887	84.21999544522888	4.136986301369864	38.33068971175408	6.514012701742118	79.974363456272215
ALDH8A1	ENSG00000118514	32	29.52411268307	1.45584235441775	0	0.0359566666666667	32	29.5600693497367	1.45407147771114	58640.9753086419	0.0453107617795467	0.916777844065962	0	0.957617054374353	0.6703	50.26553672316384	24.534274652698702	10.41095890410959	15.954712027566586	57.921109363164945	1.7421196760473094
ALDH9A1	ENSG00000143149	38	49.38037544909	1.00866919720959	0.666666666666667	0.251703333333333	38.6666666666667	49.6320787824233	1.0187530433061	135.403538708467	0.0431633070111275	0.935348716258057	0.045604	0.916611323958494	1.2079	47.33898305084745	74.53882942382145	28.427397260273974	39.7582453645463	38.72283400337936	69.59156324651867
ALDOA	ENSG00000149925	25	41.49892765365	0.841373070199154	3	5.85742333333333	28	47.3563509869833	0.810638927576632	15.9949821513657	0.0925484672188759	0.921633179700148	0.120713	0.856629116453854	1.4511	82.02824858757062	86.84582099749487	38.104109589041094	57.129573921128916	48.22000815708209	84.27431101788731
ALDOAP1	ENSG00000242849	NA	NA	NA	NA	NA	NA	NA	NA	NA	NA	NA	0	NA	NA	NA	24.534274652698702	NA	NA	NA	NA
ALDOB	ENSG00000136872	34	34.53470957621	1.31072805513392	0.333333333333333	0.0351633333333333	34.3333333333333	34.5698729095433	1.32037914015365	225.807276001928	0.0482056252658367	0.93033419522863	0.01718	0.937735107975689	0.6446	53.983050847457626	65.93942154406741	9.876712328767123	20.953891593283373	44.281302802540345	58.13086290275593
ALDOC	ENSG00000109107	20	37.96978337956	0.76539859471726	4	4.9736	24	42.94338337956	0.785974476590401	58640.9753086419	0.0645373314619064	0.896684262735847	0	0.957323231693412	3.3206	68.5141242937853	24.534274652698702	70.28493150684932	59.24629437182082	70.61119850841928	30.979432500145663
ALG1	ENSG00000033011	46	63.3100733009	0.929012122472723	3	3.27566666666667	49	66.5857399675667	0.933699268526339	478.226471071425	0.0643534883856773	0.903850524072032	0.087513	0.876600137005991	1.2829	68.35593220338984	82.53700751537235	31.232876712328768	46.80304107640978	67.47654838897628	80.34143215055643
ALG10	ENSG00000139133	8	9.72090624577	1.48490782137493	0	1.25856666666667	8	10.9794729124367	1.31469423262076	37.7241223987028	0.0368583500385284	0.966045003488631	0.050087	0.913300505112984	0.9639	38.101694915254235	75.47711227510817	18.410958904109588	21.139856697478535	11.530618190293069	71.48517159004835
ALG10B	ENSG00000175548	5	4.84361992844	2.17049129866957	1.33333333333333	1.2015	6.33333333333333	6.04511992844	2.03139219083913	1188.31166769136	0.0210987757891417	0.937345127409913	0.004411	0.955056204864567	1.1247	16.55367231638418	56.45183329537691	24.745205479452054	7.269047749275288	31.760181786400977	46.41962360892617
ALG11	ENSG00000253710	15	27.94111322191	0.826635988935031	2.66666666666667	3.14613333333333	17.6666666666667	31.0872465552433	0.845840128136555	6.84784076854465	0.0394865088164806	0.998604524052477	0.124641	0.854760286350447	1.4022	41.85875706214689	87.25802778410386	36.224657534246575	54.40573210085872	4.130979432500155	84.8686127133951
ALG12	ENSG00000182858	31	53.6129464559	0.780364317521227	0	0.3577	31	53.9706464559	0.77519231505864	6.69484150572194	0.0383254438638687	0.99744570527503	0.121792	0.854336062533435	1.4457	40.17514124293785	86.9369164199499	37.87671232876713	60.06672865503473	5.476897978208939	84.99096894482317
ALG13	ENSG00000101901	0	29.897592	0.10019978443595	0	3.17509	0	33.072682	0.0905802642057874	NA	NA	NA	0.743413	NA	0.9196	NA	99.24846276474607	16.923287671232874	99.76480883881202	NA	NA
ALG14	ENSG00000172339	13	13.46359585378	1.53514479342537	1.66666666666667	1.89963333333333	14.6666666666667	15.3632291871133	1.47718589562501	9.14524151088244	0.0255536958575249	0.998855261864234	0.096749	0.88114963343863	0.2973	22.67231638418079	83.79412434525165	5.090410958904109	15.418694962533493	2.8608052205325407	79.33927635028842
ALG1L	NA	NA	NA	NA	NA	NA	NA	NA	NA	NA	NA	NA	0	NA	NA	NA	24.534274652698702	NA	NA	NA	NA
ALG1L10P	ENSG00000254016	NA	NA	NA	NA	NA	NA	NA	NA	NA	NA	NA	0	NA	NA	NA	24.534274652698702	NA	NA	NA	NA
ALG1L13P	ENSG00000253981	NA	NA	NA	NA	NA	NA	NA	NA	NA	NA	NA	0	NA	NA	NA	24.534274652698702	NA	NA	NA	NA
ALG1L2	ENSG00000251287	19	16.7413346133	1.66529373454462	0	0	19	16.7413346133	1.66529373454462	NA	NA	NA	0	NA	0.7849	NA	24.534274652698702	12.912328767123288	11.278236613247287	NA	NA
ALG1L3P	ENSG00000251087	NA	NA	NA	NA	NA	NA	NA	NA	NA	NA	NA	0	NA	NA	NA	24.534274652698702	NA	NA	NA	NA
ALG1L5P	ENSG00000226943	NA	NA	NA	NA	NA	NA	NA	NA	NA	NA	NA	0	NA	NA	NA	24.534274652698702	NA	NA	NA	NA
ALG1L6P	ENSG00000238278	NA	NA	NA	NA	NA	NA	NA	NA	NA	NA	NA	0	NA	NA	NA	24.534274652698702	NA	NA	NA	NA
ALG1L7P	ENSG00000251271	NA	NA	NA	NA	NA	NA	NA	NA	NA	NA	NA	0	NA	NA	NA	24.534274652698702	NA	NA	NA	NA
ALG1L8P	ENSG00000227620	NA	NA	NA	NA	NA	NA	NA	NA	NA	NA	NA	0	NA	NA	NA	24.534274652698702	NA	NA	NA	NA
ALG1L9P	ENSG00000254978	NA	NA	NA	NA	NA	NA	NA	NA	NA	NA	NA	0	NA	NA	NA	24.534274652698702	NA	NA	NA	NA
ALG2	ENSG00000119523	15	9.70915053019	2.37890325094045	0.666666666666667	1.91966666666667	15.6666666666667	11.6288171968567	2.05528441985289	6.63329671449227	0.0356778874993324	0.998953059060007	0.11574	0.872585220998109	-0.2785	36.53107344632768	86.08517421999544	1.6630136986301371	7.066673959415851	1.4333158538717043	81.94954262075395
ALG3	ENSG00000214160	30	41.74321147579	0.974781435253227	1.66666666666667	2.77696666666667	31.6666666666667	44.5201781424567	0.956894077828078	230.554114774779	0.0400955528020859	0.93295799253694	0.088323	0.876516553815376	1.1501	42.79661016949153	82.64632202231837	25.85753424657534	44.87228572991303	42.21289984268485	80.40552350987589
ALG5	ENSG00000120697	17	39.03051287919	0.653315270587972	1.66666666666667	2.18763333333333	18.6666666666667	41.2181462125233	0.666792613739516	23.0727002280018	0.0591692924499512	0.916077512871136	0.080016	0.892694243424088	3.2703	64.7457627118644	81.42564336142108	69.80821917808218	67.97024558332878	60.16430693934627	77.49810639165648
ALG6	ENSG00000088035	39	48.57191118614	1.04874887025762	1.33333333333333	2.00136666666667	40.3333333333333	50.5732778528067	1.03702115355232	8.1626545761823	0.0356470197439194	0.998709591260398	0.102302	0.875710832625526	0.3801	36.48022598870057	84.45912092917331	5.994520547945205	38.33615927364218	3.7755637126376485	80.83668356347958
ALG8	ENSG00000159063	32	45.67673400547	0.941014165230555	2.66666666666667	2.463	34.6666666666667	48.13973400547	0.95606771572781	5.4193471612424	0.0645034462213516	0.998654920163468	0.150119	0.835828055350174	0.5208	68.47457627118644	89.79275791391483	7.747945205479452	44.93792047257015	4.020276175493791	87.40896113733031
ALG9	ENSG00000086848	47	64.3390538297	0.931556590930412	2.33333333333333	1.98196666666667	49.3333333333333	66.3210204963667	0.943037222835908	6.29188440704105	0.0504740923643112	0.99856115256292	0.131694	0.852806831845377	0.5234	56.621468926553675	88.03917103165566	7.775342465753425	46.064650221517255	4.241682689506504	85.39299656237255
ALK	ENSG00000171094	69	166.85891775516	0.505256046611287	10	29.0286666666667	79	195.887584421827	0.486290279897725	3.54012469203038	0.0926158428192139	0.511734258250073	0.396995	0.585502863354178	10.5793	82.05649717514125	96.4427237531314	93.95616438356164	79.80637750916152	94.16768630192857	96.30018062110354
ALKAL1	ENSG00000196711	14	8.26679433326	2.6475178927356	0	0	14	8.26679433326	2.6475178927356	58640.9753086419	0.0236650705337524	0.937002978048584	0	0.957641961904735	0.6219	20.135593220338983	24.534274652698702	9.495890410958904	4.523327681452713	34.09660315795607	0.8448406455747914
ALKAL2	ENSG00000189292	8	19.40628675898	0.743813069160017	0.333333333333333	0.363866666666667	8.33333333333333	19.7701534256467	0.751628660425545	172.675290575291	0.0250679757446051	0.946431613053398	0.042697	0.91704334480866	3.2319	22.01129943502825	73.96037349123206	69.53972602739726	62.04671005852431	18.23690496999359	68.88073180679368
ALKBH1	ENSG00000100601	24	27.5764985751	1.22395536122367	0	0.489866666666667	24	28.0663652417667	1.20259260449381	17.9318114381674	0.0185236781835556	0.978644049895928	0.081441	0.891913928529807	0.4258	12.954802259887005	81.64427237531314	6.482191780821918	27.090740031723456	7.877410709083506	77.70203344403659
ALKBH2	ENSG00000189046	11	14.22148581624	1.2802821369137	1	0.8731	12	15.09458581624	1.28804920960449	58640.9753086419	0.0156325101852417	0.93773521817128	0	0.957535419525441	1.3621	9.293785310734464	24.534274652698702	34.36164383561644	22.43067330306843	26.393987065198388	14.676921284157785
ALKBH3	ENSG00000166199	42	31.74634172459	1.71118760574154	1.33333333333333	1.50976666666667	43.3333333333333	33.2561083912567	1.67859993811696	58640.9753086419	0.0365748889744282	0.918096211040706	0	0.957702252716807	0.2274	37.71186440677966	24.534274652698702	4.3863013698630136	11.021167204506924	50.18353434714211	0.20392705238010933
ALKBH3-AS1	ENSG00000244926	NA	NA	NA	NA	NA	NA	NA	NA	NA	NA	NA	0	NA	NA	NA	24.534274652698702	NA	NA	NA	NA
ALKBH4	ENSG00000160993	6	12.33602543497	0.959984698057579	0	0.26576	6	12.60178543497	0.939739508622135	58640.9753086419	0.0198183190077543	0.937434454983721	0	0.957490536553105	2.1928	14.677966101694913	24.534274652698702	57.06849315068493	46.31625006836953	30.769678960554685	20.707335547398472
ALKBH5	ENSG00000091542	2	33.61627632017	0.187284087086542	3	71.53567	5	105.15194632017	0.0999794609291502	462.952500580847	0.0705221518874168	0.895332849814547	0.008235	0.938487096571272	16.7054	72.37853107344633	60.05010248235026	98.02191780821919	99.58978285839304	72.49898036473809	53.48715259570005
ALKBH6	ENSG00000239382	16	24.12053878716	1.00748925627579	0.333333333333333	0.346533333333333	16.3333333333333	24.4670721204933	1.00956802673833	58640.9753086419	0.0387698262929916	0.91745262772172	0	0.95747320820467	1.831	40.740112994350284	24.534274652698702	49.11232876712329	40.485697095662644	53.510458544543496	22.373710889704597
ALKBH7	ENSG00000125652	19	19.53104897636	1.42743176125297	0	0.3541	19	19.88514897636	1.40201311403737	29683.2233898209	0.0153353232890368	0.93776387276132	7.27e-4	0.957408822135718	0.9661	8.926553672316384	49.85652470963334	18.53424657534247	17.60651971777061	25.92204160111868	27.017421196760466
ALKBH8	ENSG00000137760	32	50.02470714592	0.859224494712931	4.66666666666667	4.427	36.6666666666667	54.45170714592	0.886977427248638	6.50185813063501	0.0355356335639954	0.998659319895991	0.122014	0.855489850131305	1.0455	36.30508474576271	86.97335458893191	21.517808219178082	50.823169064157966	4.0027967138612155	84.69381809706928
ALLC	ENSG00000151360	40	49.31837769311	1.05578024968999	0	0	40	49.31837769311	1.05578024968999	58640.9753086419	0.0176132060587406	0.937605364061722	0	0.95747453364165	1.3905	11.819209039548022	24.534274652698702	35.70958904109589	36.85937756385713	28.57891976927111	22.210569247800507
ALMS1	ENSG00000116127	180	213.32612328398	0.95479636789236	0	0	180	213.32612328398	0.95479636789236	245.466108078162	0.106891542673111	0.876283241037603	0.056995	0.901060504816636	0.8185	86.11864406779661	76.93919380551128	13.810958904109588	45.047311710332004	77.5680242381868	73.42539183126493
ALMS1P1	ENSG00000163016	NA	NA	NA	NA	NA	NA	NA	NA	NA	NA	NA	0	NA	NA	NA	24.534274652698702	NA	NA	NA	NA
ALOX12	ENSG00000108839	47	73.64673511391	0.813823851886725	0	0	47	73.64673511391	0.813823851886725	152.463947014977	0.0305152963846922	0.936992542526279	0.030859	0.930922252943442	2.8166	29.09604519774011	70.88134821225233	65.47397260273972	56.87250451238855	34.143215055642955	65.21587135116238
ALOX12B	ENSG00000179477	40	78.69526681794	0.661658206656805	0	0	40	78.69526681794	0.661658206656805	14.757349309862	0.0409775525331497	0.814494174540411	0.06925	0.895229616206531	3.2225	44.15819209039548	79.40787975404236	69.43013698630138	68.26013236339769	85.29977276699877	76.29202353900834
ALOX12P1	ENSG00000264958	NA	NA	NA	NA	NA	NA	NA	NA	NA	NA	NA	0	NA	NA	NA	24.534274652698702	NA	NA	NA	NA
ALOX12P2	ENSG00000262943	NA	NA	NA	NA	NA	NA	NA	NA	NA	NA	NA	0	NA	NA	NA	24.534274652698702	NA	NA	NA	NA
ALOX15	ENSG00000161905	64	79.31291604941	0.99359556408632	0	0	64	79.31291604941	0.99359556408632	13.374809209176	0.0271602869033813	0.99016889820777	0.190424	0.808727181014271	1.5591	24.63276836158192	91.76497381006604	41.60821917808219	41.82573975824536	7.079181961195587	89.7570354833071
ALOX15B	ENSG00000179593	61	74.42020988442	1.0144383511549	0	0	61	74.42020988442	1.0144383511549	58640.9753086419	0.0279969237744808	0.934242752446951	0	0.957431473858101	1.4459	25.83050847457627	24.534274652698702	37.88493150684932	40.119236449160425	40.55235098758958	25.694808599895126
ALOX15P1	ENSG00000274114	NA	NA	NA	NA	NA	NA	NA	NA	NA	NA	NA	0	NA	NA	NA	24.534274652698702	NA	NA	NA	NA
ALOX15P2	ENSG00000188101	NA	NA	NA	NA	NA	NA	NA	NA	NA	NA	NA	0	NA	NA	NA	24.534274652698702	NA	NA	NA	NA
ALOX5	ENSG00000012779	54	89.55097345871	0.756441681735746	0.333333333333333	1.1755	54.3333333333333	90.72647345871	0.750722607368513	7.89892933248478	0.0538372099399567	0.83790797128194106	0.093727	0.877107685169	4.0568	60.101694915254235	83.3978592575723	75.47945205479452	62.11234480118142	83.17893142224553	79.96853696906135
ALOX5AP	ENSG00000132965	8	14.31223814756	1.00855292976362	0	0	8	14.31223814756	1.00855292976362	38.9248076539884	0.0501793771982193	0.953607960092504	0.024986	0.93691448117805	1.9882	56.32203389830508	69.04577544978365	53.21095890410958	40.57321008587213	15.288702441298142	62.174445027093164
ALOXE3	ENSG00000179148	70	93.559883473	0.912833531590427	0	0	70	93.559883473	0.912833531590427	12.5907950478506	0.0333530567586422	0.971925675243816	0.070651	0.896126073623781	1.0534	32.79661016949152	79.66750170803917	21.873972602739723	48.65175299458513	9.759366078191462	75.51127425275301
ALOXE3P1	ENSG00000275011	NA	NA	NA	NA	NA	NA	NA	NA	NA	NA	NA	0	NA	NA	NA	24.534274652698702	NA	NA	NA	NA
ALPG	ENSG00000163286	21	37.7117726542	0.801883368582524	0	0.29359	21	38.0053626542	0.795688849658335	58640.9753086419	0.0422261692583561	0.916960769235927	0	0.957345434333283	3.0009	45.98870056497175	24.534274652698702	67.40821917808219	58.294590603292676	56.91312707568607	30.093806444094852
ALPI	ENSG00000163295	43	56.51742494509	0.981095679168225	0.666666666666667	1.34953333333333	43.6666666666667	57.8669582784233	0.971162942170739	4628.50702866476	0.0357507690787315	0.917884460942278	0.001544	0.956849813088073	1.7151	36.63276836158192	51.74447734001366	46.06575342465754	43.668982114532625	51.109945813668936	39.47445085358038
ALPK1	ENSG00000073331	102	109.13621603778	1.10176383170708	0	0	102	109.13621603778	1.10176383170708	2.87017246730022	0.0461546704173088	0.998976110215342	0.836622	0.499290611438064	0.7503	51.48587570621469	99.84513778182647	12.145205479452056	33.51747525023245	0.1922740779584018	97.21493911320864
ALPK2	ENSG00000198796	127	163.08419050062	0.90235806420239	0	0	127	163.08419050062	0.90235806420239	80.2896511458672	0.0644555538892746	0.915486097680127	0.033091	0.919424067094959	2.2393	68.42372881355932	71.58733773627876	57.75068493150685	49.49953508723951	61.27716599662064	66.49187205034085
ALPK3	ENSG00000136383	91	143.00945993254	0.757464712823907	0	0	91	143.00945993254	0.757464712823907	5.12588215650695	0.0762854665517807	0.784687306717384	0.208918	0.789302044495992	0.6422	75.64971751412429	92.41630608061945	9.841095890410958	61.499753869715036	86.89623026277457	90.76501777078599
ALPL	ENSG00000162551	41	53.84038398612	0.988057962868086	0.666666666666667	1.02766666666667	41.6666666666667	54.8680506527867	0.983242581291203	4.03687747905244	0.0710071325302124	0.998914017743952	0.176685	0.83406491185452	0.1394	72.67231638418079	91.17285356410841	3.7260273972602738	42.66805228901165	2.2490240633921843	87.71776495950591
ALPP	ENSG00000163283	24	35.0969344295	0.961690923250571	0	0.332866666666667	24	35.4298010961667	0.95265573699262	46.2272277551797	0.0521231181919575	0.945827961964746	0.035058	0.923028241351	1.6175	58.37288135593221	72.13391027100889	43.326027397260276	45.22233769075097	18.452484996795434	66.17141525374352
ALS2	ENSG00000003393	116	193.80068862229	0.698356310884829	1.33333333333333	4.00266666666667	117.333333333333	197.803355288957	0.691476962186393	363.71773307121	0.1173195540905	0.848656630111363	0.066923	0.895083293718096	4.9174	88.3728813559322	78.85219767706673	80.11506849315069	66.32390745501286	82.61376216279206	76.39107382159295
ALS2CL	ENSG00000178038	109	137.63925303274	0.928520790264328	0	0.0652633333333333	109	137.704516366073	0.928080729448306	1580.29664411321	0.0370618924498558	0.917545790901079	0.00623	0.94853645078426	1.9742	38.40677966101695	58.41493964928263	52.8986301369863	47.306240770114314	52.81710656645109	50.69626522169784
ALX1	ENSG00000180318	15	23.75315398745	0.972381594980718	5.33333333333333	15.105	20.3333333333333	38.85815398745	0.758020966719114	12.0343963159963	0.122212111949921	0.937135898087712	0.118585	0.857494781336039	1.0383	89.22033898305085	86.5087679344113	21.235616438356164	61.44505825083411	33.39159820544194	84.05873099108547
ALX3	ENSG00000156150	12	18.14631274727	1.07143360751567	3	8.3425	15	26.48881274727	0.8719579084389	15.7601695041862	0.063993327319622	0.964420670339269	0.059581	0.905200526972638	1.246	68.07909604519774	77.49943065360966	29.791780821917808	52.05929005086693	11.856901474101264	72.98257880323953
ALX4	ENSG00000052850	15	35.01981078551	0.659544676057931	15	27.2273333333333	30	62.2471441188433	0.653692762462524	2.65372857287654	0.0979586765170097	0.997045414461915	0.407552	0.641539746529905	1.974	83.6779661016949	96.59758597130494	52.88493150684932	68.7086364382213	5.721610441065081	95.23975994872691
ALYREF	ENSG00000183684	0	27.06367815598	0.110691985630639	2	17.1475	2	44.21117815598	0.142402756145969	169.720160096004	0.0999107137322426	0.87525169512545	0.021192	0.937249126472133	21.4453	84.16949152542374	67.51081758141653	99.1013698630137	98.74747032762676	78.25554972906835	61.376216279205266
AMACR	ENSG00000242110	15	20.46112169858	1.12883008568109	1	0.904433333333333	16	21.3655550319133	1.13740006507432	10.0175629006653	0.0181426499038935	0.998809733192827	0.089085	0.88731631621015306	0.7895	12.497175141242938	82.73286267365066	13.041095890410958	30.7662856205218	3.251179863660198	78.60513896171997
AMBN	ENSG00000178522	42	38.21010233569	1.42171685407952	0	0	42	38.21010233569	1.42171685407952	9.95035498142556	0.0225693937391043	0.99886801902303	0.075146	0.910513838682438	-0.292	18.706214689265536	80.55340469141426	1.6054794520547946	16.86812886287808	2.7734079123696347	72.09695274718872
AMBP	ENSG00000106927	34	47.50572500603	0.952845424666073	0.666666666666667	0.4181	34.6666666666667	47.92382500603	0.960375043531334	1465.95605720098	0.0510258935391903	0.914197814119541	0.004457	0.954203488919608	1.9342	57.25423728813559	56.5178774766568	51.83561643835617	44.61521632117268	62.937714851715896	47.60240051273087
AMBRA1	ENSG00000110497	38	112.38239713668	0.443205207676471	3.33333333333333	15.3375666666667	41.3333333333333	127.719963803347	0.419457491428032	11.8091746687736	0.143400579690933	0.509829595995433	0.144464	0.825183632827634	3.9127	92.17514124293785	89.31906171714871	74.68493150684932	84.31329650494996	94.20264522519373	88.66748237487619
AMD1	ENSG00000123505	7	31.01014578355	0.423993937152234	0.666666666666667	5.616	7.66666666666667	36.62614578355	0.382451314708368	3.45007814399954	0.0740847662091255	0.524919048046181	0.3705	0.642988392987017	1.4465	74.42937853107344	96.10111591892507	37.92328767123288	86.53393863151561	93.940453300705	95.21645399988347
AMD1P3	ENSG00000249286	NA	NA	NA	NA	NA	NA	NA	NA	NA	NA	NA	0	NA	NA	NA	24.534274652698702	NA	NA	NA	NA
AMDHD1	ENSG00000139344	30	32.20190225396	1.26360571103981	0	0	30	32.20190225396	1.26360571103981	3813.07924922761	0.0281394682824612	0.934709756840886	0.002389	0.956721196927775	0.9693	26.096045197740114	53.59599180141198	18.65205479452055	23.694142099217856	39.88813144555148	40.70966614228282
AMDHD2	ENSG00000162066	21	56.84319270748	0.531997621013094	0.666666666666667	4.28366666666667	21.6666666666667	61.1268593741467	0.507531202535136	58640.9753086419	0.0366532281041145	0.917444796646617	0	0.956954339085219	6.8225	37.847457627118644	24.534274652698702	86.93698630136987	78.41163922769786	53.568723416652105	38.361591796306
AMELX	ENSG00000125363	3	4.471471	1.73402813703426	0	0	3	4.471471	1.73402813703426	NA	NA	NA	0.075146	NA	1.4688	NA	80.55340469141426	38.726027397260275	10.206202483181087	NA	NA
AMELY	ENSG00000099721	0	0.884134	3.38832379882913	0	0	0	0.884134	3.38832379882913	NA	NA	NA	0	NA	1.8436	NA	24.534274652698702	49.413698630136984	3.013728600339121	NA	NA
AMER1	ENSG00000184675	0	0.648706	4.61801227914339	0	0	0	0.648706	4.61801227914339	NA	NA	NA	0.265493	NA	0.7958	NA	93.96037349123206	13.183561643835617	1.6682163758682975	NA	NA
AMER2	ENSG00000165566	6	37.9436320947	0.312104956712208	0	0	6	37.9436320947	0.312104956712208	58640.9753086419	0.0653519779443741	0.896234366384575	0	0.957028367309885	10.9783	69.07344632768361	24.534274652698702	94.41643835616438	90.78925778045179	71.39194779467459	37.27786517508594
AMER3	ENSG00000178171	0	1.5497077087	1.93309503252521	0	0	0	1.5497077087	1.93309503252521	58640.9753086419	0.0258072689175606	0.936120553609326	0	0.95754909858325	2.1061	22.98870056497175	24.534274652698702	55.490410958904114	8.051195099272547	37.06811163549496	11.891860397366429
AMFR	ENSG00000159461	26	59.67832975869	0.604517724094956	10	16.7265	36	76.40482975869	0.622221572703845	41.8092416278701	0.0530947893857956	0.902467640565463	0.034135	0.917620900897538	4.8374	59.378531073446325	71.87428831701207	79.7068493150685	70.84176557457748	67.73874031346502	67.67464895414554
AMH	ENSG00000104899	17	27.3878146383	0.931042889679718	0	0	17	27.3878146383	0.931042889679718	480.561166069366	0.0236624926328659	0.93699688465977	0.008365	0.945817457363063	2.0764	20.124293785310734	60.17308130266454	54.8931506849315	47.00541486626921	34.11990910679951	51.47118802074229
AMHR2	ENSG00000135409	31	49.78690211914	0.840334075641884	0	0.736833333333333	31	50.523735452473296	0.828078723726125	2405.821727217	0.0507520288228989	0.914015970836776	0.003951	0.954837337259931	2.7281	56.93785310734464	55.9120929173309	64.58630136986301	55.756713887217636	63.12416244246344	46.74590689273437
AMIGO1	ENSG00000181754	0	0.2190942647	13.6732573883482	2.33333333333333	34.3376	2.33333333333333	34.5566942647	0.196483449073459	58640.9753086419	0.0742695182561874	0.894478730593761	0	0.957565547457783	1.621	74.54237288135593	24.534274652698702	43.47945205479452	96.7510802384729	73.06414962419157	8.151255607993946
AMIGO2	ENSG00000139211	3	1.6127682783	4.80766929276769	0	0.459513333333333	3	2.07228161163333	3.74160369150863	15.9064590077723	0.063078761100769	0.971487823635142	0.059393	0.914621489313975	0.7246	67.55367231638418	77.4584377135049	11.534246575342467	2.5816332111797777	10.015731515469326	71.0365320748121
AMIGO3	ENSG00000176020	14	23.7216663061	0.922636952668161	0.333333333333333	0.204726666666667	14.3333333333333	23.9263929727667	0.931640884620765	58640.9753086419	0.0195292010903358	0.937443164784537	0	0.957448716883511	2.197	14.293785310734464	24.534274652698702	57.11780821917808	46.950719247388285	30.670628677970043	24.535337644933875
AMMECR1	ENSG00000101935	0	6.589707	0.454607810871408	2.33333333333333	18.2879333333333	2.33333333333333	24.8776403333333	0.272928556998537	NA	NA	NA	0.117773	NA	3.5243	NA	86.39489865634252	71.9945205479452	92.90597823114368	NA	NA
AMMECR1L	ENSG00000144233	5	37.07545104083	0.283557842550961	4.66666666666667	37.3619666666667	9.66666666666667	74.4374177074967	0.222261895936384	58640.9753086419	0.0779870972037315	0.886321945702251	0	0.957024052638587	11.9295	76.485875706214685	24.534274652698702	95.34246575342465	95.64622873707816	75.61032453533764	37.36526248324885
AMN	ENSG00000166126	27	57.4622176361	0.647976420183664	0	0	27	57.4622176361	0.647976420183664	976.836941308088	0.0281045436859131	0.932451049483355	0.006921	0.946037368007966	4.942	26.016949152542374	58.979731268503755	80.27397260273973	69.09150577038778	42.7664161277166	51.42457612305541
AMN1	ENSG00000151743	13	24.44594210016	0.845480570600649	0	0	13	24.44594210016	0.845480570600649	2656.59913859312	0.0361294895410538	0.917806344822715	0.002489	0.956501298081798	2.5932	37.152542372881356	53.70986107948076	62.93150684931506	54.422140786523	51.43622909747713	42.12550253452194
AMOT	ENSG00000126016	1	14.778734	0.320992618068001	0.666666666666667	3.0609	1.66666666666667	17.839634	0.324653938194947	NA	NA	NA	0.069894	NA	8.516	NA	79.5080847187429	90.87123287671233	90.12197123010446	NA	NA
AMOTL1	ENSG00000166025	42	100.27846631941	0.541730926694865	3.66666666666667	4.5915	45.6666666666667	104.86996631941	0.557283739643625	20.5449409556464	0.0939488336443901	0.684100485158846	0.381252	0.622957359412824	1.4371	82.49717514124293	96.26964245046686	37.62739726027397	75.22288464693978	90.24063392180854	95.67674648954146
AMOTL2	ENSG00000114019	33	88.98509667018	0.495870475642512	1.33333333333333	1.41556	34.3333333333333	90.40065667018	0.504922649334919	58640.9753086419	0.0883293598890305	0.875148840760679	0	0.956362011588911	8.6666	80.54237288135593	24.534274652698702	91.1068493150685	78.58666520811683	78.30798811396609	42.836333974246934
AMPD1	ENSG00000116748	63	63.3567615858	1.22642569602478	0.333333333333333	0.146116666666667	63.3333333333333	63.5028782524667	1.22939282626161	26.5757887117352	0.0566069073975086	0.968395903396193	0.029506	0.935468825608802	0.1902	62.694915254237294	70.51468913687087	4.0849315068493155	25.49362796040036	10.994581366893897	63.67767872749519
AMPD2	ENSG00000116337	49	96.94410930037	0.641308246067559	2.66666666666667	9.356	51.6666666666667	106.30010930037	0.612836543167988	5.40415842592438	0.117499187588692	0.675118722775694	0.140711	0.824543815662532	1.8441	88.43502824858757	88.94557048508312	49.42465753424658	71.53639993436525	90.46204043582125	88.7257472469848
AMPD3	ENSG00000133805	51	80.33920796174	0.801625452845876	7	8.40433333333333	58	88.7435412950733	0.813319312829806	50.4338746501849	0.0789661481976509	0.902025118570977	0.023106	0.936552856644509	2.9258	76.88700564971751	68.27601913003872	66.58630136986301	56.910791445605206	67.82031113441707	62.79205267144439
AMPH	ENSG00000078053	43	88.90818593762	0.62366587313171	14.6666666666667	20.7231333333333	57.6666666666667	109.631319270953	0.654992452218408	58640.9753086419	0.0836925432085991	0.876592944471789	0	0.956713659811745	6.0999	78.79661016949152	24.534274652698702	84.73424657534247	68.632062571788	77.29417933927635	40.76793101439142
AMT	ENSG00000145020	20	33.79233670292	0.860018030002724	2.66666666666667	2.30666666666667	22.6666666666667	36.0990033695867	0.891869477584994	232.60718030354	0.0742825120687485	0.902683265882839	0.090965	0.875849495998071	1.8872	74.55367231638418	83.02892279662947	50.47671232876713	50.440299731991466	67.69795490298898	80.7609392297384
AMTN	ENSG00000187689	25	21.31182700084	1.63834288672425	0	0	25	21.31182700084	1.63834288672425	28.7938859865841	0.0115690538659692	0.9762107969725	0.048924	0.916859704518144	0.1154	4.598870056497175	75.26759280346162	3.528767123287671	11.759558059399438	8.168735069626521	69.18370914175843
AMY1A	ENSG00000237763	1	4.67438105275	1.01486474141848	3	29.9798266666667	4	34.6542077194167	0.264138747616177	7508.61379245524	0.0341248326003551	0.919531894484737	0.001437	0.957119560974695	2.4553	34.01129943502825	51.49624231382373	61.10684931506849	93.41464748673631	48.901707160752785	36.06595583522694
AMY1B	ENSG00000174876	1	2.000435	2.37141647611173	0	0	1	2.000435	2.37141647611173	58640.9753086419	0.0316996462643147	0.929206743086388	0	0.957556609579875	1.594	30.615819209039547	24.534274652698702	42.61369863013699	5.387518459771371	45.09118452484997	10.068169900367067
AMY1C	ENSG00000187733	1	4.46521733997	1.06240394525173	0	0	1	4.46521733997	1.06240394525173	58640.9753086419	0.0246539432555437	0.93652778933106	0	0.957525320256683	2.3772	21.51412429378531	24.534274652698702	59.98082191780823	36.40540392714544	36.05430286080522	16.279205267144434
AMY2A	ENSG00000243480	4	12.6435867691	0.723965374209169	0.333333333333333	0.7558	4.33333333333333	13.3993867691	0.71723937621798906	19843.3932148806	0.0353403575718403	0.918000689292494	8.92e-4	0.957175214339728	3.2811	36.02824858757062	50.220906399453426	69.9068493150685	64.49707378438987	50.5680825030589	34.94727029074171
AMY2B	ENSG00000240038	36	24.32904738017	1.9540729479351	1	0.9831	37	25.31214738017	1.9230089197272	2316.23924398674	0.033712949603796	0.926761985544421	0.003939	0.956124086742605	0.1473	33.389830508474574	55.87793213391027	3.775342465753425	8.127768965705854	46.29726737749811	43.8151838256715
AMYP1	ENSG00000227408	NA	NA	NA	NA	NA	NA	NA	NA	NA	NA	NA	0	NA	NA	NA	24.534274652698702	NA	NA	NA	NA
AMZ1	ENSG00000174945	37	39.364993894	1.2365170262845	0	0	37	39.364993894	1.2365170262845	168.043371141351	0.0175679177045822	0.954882596191816	0.066084	0.896911043313771	0.2608	11.757062146892656	78.69733545889319	4.701369863013698	25.159984685226704	14.630309386470898	74.70721901765425
AMZ2	ENSG00000196704	24	28.86071595451	1.16949293038921	0	0.4791	24	29.33981595451	1.15039587593535	58772.9578846419	0.0333937630057335	0.923212551196762	1.32e-4	0.957494365676966	1.25	32.87005649717514	49.07310407652016	29.961643835616435	29.90209484220314	47.6723183592612	20.22373710889704
AMZ2P1	ENSG00000214174	NA	NA	NA	NA	NA	NA	NA	NA	NA	NA	NA	0.003488	NA	NA	NA	55.31769528581189	NA	NA	NA	NA
ANAPC1	ENSG00000153107	18	76.4169664796	0.349291152752186	0	0.4121	18	76.8290664796	0.347417605530479	13.4651373931174	0.0912275910377502	0.49326237685876	0.076107	0.880926619064176	6.1847	81.54802259887005	80.74242769300842	85.01369863013699	88.8092763769622	94.59301986832139	79.35092932471014
ANAPC10	ENSG00000164162	10	15.6338512633	1.08496741781983	4.33333333333333	8.24167333333333	14.3333333333333	23.8755245966333	0.933625806826276	58640.9753086419	0.0522484146058559	0.913632922272054	0	0.957503015456172	1.735	58.48022598870056	24.534274652698702	46.586301369863016	46.813980200185966	63.42713977742819	19.20410184699645
ANAPC11	ENSG00000141552	3	4.1816301281	1.8542186397188	1.66666666666667	2.58353333333333	4.66666666666667	6.76516346143333	1.48756471173203	3049.46720898209	0.0669296607375145	0.896541565367038	0.002373	0.956678387374087	1.4184	70.16949152542374	53.55272147574585	36.8986301369863	15.085051687359837	70.89669638175144	41.03594942609101
ANAPC13	ENSG00000129055	6	3.29787598945	3.59091599875327	0	0	6	3.29787598945	3.59091599875327	58640.9753086419	0.039791055023670197	0.917425177554278	0	0.957603824524048	0.894	42.36158192090396	24.534274652698702	16.005479452054793	2.740250505934469	53.726038571345335	2.5112159878809166
ANAPC15	ENSG00000110200	10	11.77166946767	1.44093573832559	0	0.29278	10	12.06444946767	1.40596711695605	58640.9753086419	0.0751431062817574	0.893990315003572	0	0.957553050006821	1.227	75.02824858757063	24.534274652698702	29.12876712328767	17.404145927911173	73.40791236963236	11.058672726213373
ANAPC16	ENSG00000166295	8	7.46465720365	1.93373243022308	0	0	8	7.46465720365	1.93373243022308	58640.9753086419	0.052393201738596	0.913965657293304	0	0.957579825086412	1.0437	58.61581920903954	24.534274652698702	21.46027397260274	8.045725537384456	63.176600827361185	5.133135232768154
ANAPC1P1	ENSG00000233673	NA	NA	NA	NA	NA	NA	NA	NA	NA	NA	NA	0	NA	NA	NA	24.534274652698702	NA	NA	NA	NA
ANAPC1P2	ENSG00000231259	NA	NA	NA	NA	NA	NA	NA	NA	NA	NA	NA	0	NA	NA	NA	24.534274652698702	NA	NA	NA	NA
ANAPC1P3	ENSG00000230395	NA	NA	NA	NA	NA	NA	NA	NA	NA	NA	NA	0	NA	NA	NA	24.534274652698702	NA	NA	NA	NA
ANAPC1P4	ENSG00000234231	NA	NA	NA	NA	NA	NA	NA	NA	NA	NA	NA	0	NA	NA	NA	24.534274652698702	NA	NA	NA	NA
ANAPC1P5	ENSG00000275597	NA	NA	NA	NA	NA	NA	NA	NA	NA	NA	NA	0	NA	NA	NA	24.534274652698702	NA	NA	NA	NA
ANAPC1P6	ENSG00000235486	NA	NA	NA	NA	NA	NA	NA	NA	NA	NA	NA	0	NA	NA	NA	24.534274652698702	NA	NA	NA	NA
ANAPC2	ENSG00000176248	27	108.47135159454	0.343262636007653	1.66666666666667	3.92646666666667	28.6666666666667	112.397818261207	0.348380754675978	208.251432669437	0.101491153240204	0.840957991120553	0.015247	0.937263401311591	13.1367	84.6045197740113	65.05579594625371	96.34520547945206	88.77098944374555	83.03909572918488	61.28881897104236
ANAPC4	ENSG00000053900	60	109.64007927124	0.678489395909401	2	3.22863333333333	62	112.868712604573	0.678655312037947	58640.9753086419	0.0477386116981506	0.914325375232417	0	0.956627713091766	5.5257	53.367231638418076	24.534274652698702	82.69589041095891	67.18262867144341	62.80370564586611	41.3622327098992
ANAPC5	ENSG00000089053	55	80.77574500093	0.852368887849845	0.333333333333333	1.4076	55.3333333333333	82.18334500093	0.842271939661872	58640.9753086419	0.0752684101462364	0.89240311469062	0	0.95721524945545	2.8033	75.08474576271186	24.534274652698702	65.37534246575343	54.67921019526336	74.15952921983336	34.07912369632349
ANAPC7	ENSG00000196510	22	50.41110626815	0.623172402497981	0.333333333333333	0.575533333333333	22.3333333333333	50.9866396014833	0.623798921315184	4324.66321911727	0.0592306926846504	0.897451607747027	0.001921	0.956047710404374	5.1692	64.80790960451978	52.59849692552949	81.30410958904109	70.77066127003226	69.28275942434307	44.13564062226884
ANG	ENSG00000214274	1	1.10735467	4.28396126996112	0	0	1	1.10735467	4.28396126996112	46.1861459040977	0.0326727144420147	0.965039710845364	0.061986	0.897523204045738	1.1531	31.88135593220339	77.92302436802551	26.043835616438354	1.969042279713392	11.711239293829749	74.05465245003788
ANGEL1	ENSG00000013523	53	65.43275292546	1.01827338560608	0.333333333333333	1.50203333333333	53.3333333333333	66.9347862587933	1.00096081311802	58640.9753086419	0.0251272600144148	0.936202037047965	0	0.957439743038223	1.469	22.07909604519774	24.534274652698702	38.73424657534247	41.24596619810753	36.90496999359086	25.18790421255025
ANGEL2	ENSG00000174606	34	51.33815636709	0.881714808645866	1.33333333333333	2.5078	35.3333333333333	53.84595636709	0.868834249497769	58640.9753086419	0.0238474868237972	0.93651953928032	0	0.957346661549041	2.4255	20.423728813559322	24.534274652698702	60.74246575342465	52.36558551660012	36.08343529685952	29.97727669987765
ANGPT1	ENSG00000154188	15	49.79824233649	0.463814156412799	0	2.91916	15	52.71740233649	0.438131029535798	11.8991931260684	0.120255425572395	0.639791782591835	0.244136	0.751048905840783	2.775	88.88135593220339	93.36825324527442	65.08493150684932	83.05529727068861	91.33018703023947	92.25077200955543
ANGPT2	ENSG00000091879	25	67.2532235279	0.519173332345016	0.666666666666667	1.63276666666667	25.6666666666667	68.8859901945667	0.518103958199603	7.26671332092127	0.0374153442680836	0.614776184023626	0.11833	0.860884772526357	3.1008	38.90960451977401	86.47688453655203	68.37808219178082	77.73341355357437	91.91283575132553	83.70331527122298
ANGPT4	ENSG00000101280	47	56.45983184588	1.06155947847828	0	0	47	56.45983184588	1.06155947847828	29653.265209821	0.0288688018918037	0.933521608814484	6.67e-4	0.957291121068269	1.308	27.033898305084747	49.74721020268731	32.24109589041096	36.476508231690644	41.595292198333624	31.9641088387811
ANGPTL1	ENSG00000116194	24	34.60680860442	0.975311062646202	3	3.39926666666667	27	38.0060752710867	0.979689742076072	58640.9753086419	0.0313510447740555	0.928630487786078	0	0.957443641340272	1.8741	30.07909604519774	24.534274652698702	50.0986301369863	43.007165126073396	45.42329429586902	24.989803647380995
ANGPTL2	ENSG00000136859	17	45.31764701073	0.562677715301895	6.33333333333333	10.282	23.3333333333333	55.59964701073	0.593075254027935	58640.9753086419	0.0397332236170769	0.917142496247967	0	0.95712209602619	5.9049	42.24293785310734	24.534274652698702	84.03287671232876	72.88191215883607	55.67791178698363	36.007690963118336
ANGPTL3	ENSG00000132855	43	40.13583089958	1.38153366128325	0.333333333333333	0.0327023333333333	43.3333333333333	40.1685332329133	1.38973711496723	58640.9753086419	0.0410114414989948	0.917318089001226	0	0.957627867927373	0.5787	44.21468926553672	24.534274652698702	8.673972602739726	18.04955423070612	54.483481908757206	1.264347724756746
ANGPTL4	ENSG00000167772	38	42.99762488465	1.15840034875795	0	0	38	42.99762488465	1.15840034875795	79.8942436460993	0.0333430506289005	0.95360901358161	0.016456	0.937840141867571	1.0799	32.78531073446327	65.61603279435208	22.956164383561646	29.366077777170048	15.282875954087288	56.96556546058381
ANGPTL5	ENSG00000187151	26	28.8647604747	1.24984955669848	0	0	26	28.8647604747	1.24984955669848	58640.9753086419	0.0191566459834576	0.937523958598387	0	0.957550157474665	1.0603	13.779661016949152	24.534274652698702	22.169863013698627	24.470819887327025	29.755870185864936	11.67045388335373
ANGPTL6	ENSG00000130812	24	33.56820598395	1.00548725454404	0.666666666666667	0.640766666666667	24.6666666666667	34.2089726506167	1.00934182524875	28.854914543428	0.0216658115386963	0.971010253883684	0.083516	0.887092203860513	1.0473	17.43502824858757	81.8993395581872	21.605479452054794	40.51851446699119	10.190526131795139	78.65175085940686
ANGPTL7	ENSG00000171819	33	35.29250605194	1.25026775219641	0	0	33	35.29250605194	1.25026775219641	58640.9753086419	0.0260783936828375	0.936055476630041	0	0.957561914944896	0.946	23.35593220338983	24.534274652698702	17.824657534246573	24.443472077886568	37.2545592262425	9.036881664044756
ANGPTL8	ENSG00000130173	20	18.54178287167	1.56737995701793	0	0	20	18.54178287167	1.56737995701793	88.9243766089827	0.0307677406817675	0.955068606569034	0.020273	0.937505614421842	0.7219	29.440677966101696	67.21931222956047	11.454794520547946	13.143357217086916	14.490473693410237	60.11186855444852
ANHX	ENSG00000227059	20	38.94971308888	0.746142051781406	0	0.351333333333333	20	39.3010464222133	0.739471883985457	58640.9753086419	0.0168543178588152	0.937604829468957	0	0.957306253261152	3.5143	10.864406779661016	24.534274652698702	71.92328767123287	62.89996171306678	28.59057274369283	31.567907708442576
ANK1	ENSG00000029534	48	225.01472439122	0.27133276486724	2.33333333333333	5.77466666666667	50.3333333333333	230.789391057887	0.275830813386174	3.77846001140123	0.137604534626007	0.273661440155432	0.250299	0.562492779822359	2.4537	91.54802259887006	93.53222500569346	61.1013698630137	92.78017830771755	98.19378896463323	96.51576064790538
ANK2	ENSG00000145362	77	320.30783321919	0.290573210324888	3	15.0413333333333	80	335.349166552523	0.287312576521412	3.76014988433002	0.211866721510887	0.285972866152886	0.324958	0.469708882824093	1.8884	96.80225988700565	95.24937371897062	50.531506849315065	92.24416124268446	97.9607294761988	97.44217211443221
ANK3	ENSG00000151150	52	340.79444883848	0.192244120607949	3	22.2083333333333	55	363.002782171813	0.189669984124523	3.44051806216771	0.264360666275024	0.187171950421987	0.40499	0.345072229919299	1.8316	98.46327683615819	96.55203826007744	49.12328767123288	97.0573757042061	99.21925071374469	98.6540814542912
ANKAR	ENSG00000151687	114	117.19796798349	1.13644504787436	0	0	114	117.19796798349	1.13644504787436	58640.9753086419	0.0359150059521198	0.91811648192527	0	0.957602835712498	0.5099	36.824858757062145	24.534274652698702	7.627397260273973	30.848329048843198	50.101963526190055	2.5986132960438226
ANKDD1A	ENSG00000166839	54	56.05424197304	1.20847390990962	0.666666666666667	0.390566666666667	54.6666666666667	56.4448086397067	1.21323165671888	427.072138271605	0.0214116033166647	0.938033872063447	0.00864	0.943740136749548	0.6602	17.07909604519774	60.39171031655659	10.175342465753424	26.500027347809436	22.74077958398881	51.943133484822
ANKDD1B	ENSG00000189045	39	41.01975782538	1.24183417170738	0	0.143643333333333	39	41.1634011587133	1.23750068140167	1987.86576811381	0.0206407867372036	0.937400670412786	0.005027	0.953824896675609	0.8761	15.836158192090396	57.15326804828057	15.378082191780823	25.099819504457685	31.195012526947508	48.01608110470198
ANKEF1	ENSG00000132623	36	57.44788202338	0.827545449199913	0.666666666666667	0.896433333333333	36.6666666666667	58.3443153567133	0.827800186158618	58640.9753086419	0.0210670251399279	0.937145077272595	0	0.957277125376186	2.9268	16.497175141242938	24.534274652698702	66.6082191780822	55.77859213477001	33.34498630775505	32.34283050748704
ANKFN1	ENSG00000153930	69	96.68080848198	0.872008400121349	0.666666666666667	0.51971	69.6666666666667	97.20051848198	0.874878417382245	263.136026840158	0.0523066520690918	0.916137247789631	0.011486	0.937974328689699	2.6469	58.548022598870055	62.546117057617856	63.556164383561644	51.824098889678936	60.01281827186389	55.74782963351396
ANKFY1	ENSG00000185722	42	130.87838893317	0.415071937617547	1.33333333333333	2.91041	43.3333333333333	133.78879893317	0.417252430193796	78.5412347853732	0.100035406649113	0.7518050950055	0.025528	0.927527544728738	10.3234	84.22033898305085	69.2552949214302	93.62739726027397	84.48832248536893	88.27128124453768	65.69364330245295
ANKH	ENSG00000154122	13	49.06460856357	0.421252093531628	2.33333333333333	5.248	15.3333333333333	54.31260856357	0.432665329161155	2.40729431522444	0.115940220654011	0.446716876226061	0.619052	0.42952400895383003	0.3847	88.15254237288136	98.17809155089957	6.043835616438356	83.4436361647432	95.56021674532424	97.83254675755987
ANKHD1	ENSG00000131503	23	202.80285645135	0.160675175004755	13	55.8466666666667	36	258.649523118017	0.183803676734133	139.27050361494	0.19113065302372	0.55462202686192	0.030968	0.91612930150405	24.2854	95.80790960451976	70.9405602368481	99.46849315068494	97.2761581797298	93.2471013226126	70.09846763386355
ANKHD1-DT	ENSG00000249637	NA	NA	NA	NA	NA	NA	NA	NA	NA	NA	NA	0	NA	NA	NA	24.534274652698702	NA	NA	NA	NA
ANKHD1-EIF4EBP3	ENSG00000254996	28	209.67989832151	0.183083366051464	11.3333333333333	56.3266666666667	39.3333333333333	266.006564988177	0.192914262624866	58640.9753086419	0.0333250351250172	0.915395072250982	0	0.938551452168686	31.6016	32.75706214689266	24.534274652698702	99.85753424657534	96.86047147623475	61.417001689681285	53.324010953795955
ANKIB1	ENSG00000001629	32	95.54929295052	0.449845858544174	4.66666666666667	14.8424666666667	36.6666666666667	110.391759617187	0.437509423539119	58640.9753086419	0.126793250441551	0.835998720813947	0	0.956057964124124	10.0565	89.954802259887	24.534274652698702	93.28219178082192	83.08811464201717	83.45277632115597	44.094855211792805
ANKK1	ENSG00000170209	37	40.03136270066	1.21593375557795	0.333333333333333	0.3368	37.3333333333333	40.36816270066	1.21514914179139	24.5699494716815	0.0241384711116552	0.974225629321794	0.060462	0.909930304945318	0.319	20.82485875706215	77.64518332953769	5.331506849315069	26.33047092927856	8.733904329080005	72.20765600419507
ANKLE1	ENSG00000160117	45	49.90343107765	1.15613082323658	0	0	45	49.90343107765	1.15613082323658	38.6192613461651	0.0297159589827061	0.969042245415679	0.036253	0.918016391424672	0.582	28.203389830508474	72.43907993623321	8.734246575342466	29.535634195700922	10.831439724989806	66.96964400163142
ANKLE2	ENSG00000176915	52	93.9696255529	0.697201130041136	0.666666666666667	1.7912	52.6666666666667	95.7608255529	0.691907649020559	3.00292963752498	0.0404423400759697	0.980410532411116	0.200678	0.772802513192983	1.0608	43.26553672316385	92.13846504213163	22.2	66.29655964557239	7.784186913709718	91.45254326166754
ANKMY1	ENSG00000144504	85	116.10055675078	0.876832654320972	0	0.167656666666667	85	116.268213417447	0.875568277448506	58640.9753086419	0.0428874045610428	0.916756065098087	0	0.957140624421381	2.6489	46.943502824858754	24.534274652698702	63.57808219178083	51.7748728326861	58.00850667132786	35.716366602575306
ANKMY2	ENSG00000106524	31	45.04275167517	0.928842684236444	1.33333333333333	1.48584333333333	32.3333333333333	46.5285950085033	0.931976751391797	58640.9753086419	0.0193020794540644	0.937444027705338	0	0.957397272508774	2.0901	13.977401129943503	24.534274652698702	55.14794520547945	46.94524968550019	30.653149216337468	27.64085532832256
ANKRA2	ENSG00000164331	31	30.18795554173	1.38590472990218	1.33333333333333	0.420386666666667	32.3333333333333	30.6083422083967	1.41672386330527	58640.9753086419	0.0466159358620644	0.91651401763636	0	0.957597578086017	0.7715	51.988700564971744	24.534274652698702	12.706849315068494	17.054093967073243	58.870826778535225	2.983161451960612
ANKRD1	ENSG00000148677	25	30.15513431719	1.1578817657602	0.333333333333333	1.06770666666667	25.3333333333333	31.2228409838567	1.130687105729	43.3849270592554	0.0400363206863403	0.958113806267206	0.059198	0.905981198181367	1.26	42.69491525423729	77.41744477340013	30.345205479452055	31.307772247442983	13.092116762803713	72.87187554623318
ANKRD10	ENSG00000088448	12	28.99111566608	0.6706388796435	1.66666666666667	3.2671	13.6666666666667	32.25821566608	0.665919003623897	58640.9753086419	0.0356371626257896	0.917818645059765	0	0.957332577849797	4.0489	36.463276836158194	24.534274652698702	75.44109589041096	68.0304107640978	51.40709666142283	30.600710831439727
ANKRD11	ENSG00000167522	16	245.54221742074	0.0989694722924436	1.66666666666667	7.37433333333333	17.6666666666667	252.916550754073	0.103966468510271	3.01313229355096	0.293383300304413	0.0965145360017777	0.630398	0.21808178178755	1.2885	98.90395480225989	98.22819403324982	31.452054794520546	99.52961767762402	99.88929674299365	99.79607294761988
ANKRD12	ENSG00000101745	82	171.13052296926	0.575770769934359	1	11.82008	83	182.95060296926	0.544529981578675	193.304483034371	0.163745179772377	0.785845373056181	0.024744	0.932818209992054	8.7341	94.15254237288136	68.95012525620588	91.21643835616439	76.08160586337034	86.83796539066597	64.76723183592611
ANKRD13A	ENSG00000076513	35	63.82419699365	0.727061794387647	0.666666666666667	0.809543333333333	35.6666666666667	64.6337403269833	0.729681988617815	58640.9753086419	0.0410951785743236	0.916984754904378	0	0.957131893587735	4.1085	44.32203389830509	24.534274652698702	75.76438356164384	63.55083957774983	56.767464895414555	35.885334731690264
ANKRD13B	ENSG00000198720	20	68.42196941734	0.424746891793923	1.66666666666667	5.8258	21.6666666666667	74.24776941734	0.41784135319911	58640.9753086419	0.125650644302368	0.838532384802442	0	0.956598002371957	9.6016	89.79661016949153	24.534274652698702	92.66301369863014	84.433626866488	83.14397249898036	41.50789489017072
ANKRD13C	ENSG00000118454	14	51.86570287286	0.421983790840011	6	12.6913666666667	20	64.5570695395267	0.450175620543619	58640.9753086419	0.0741913989186287	0.891542376760899	0	0.956893561725541	8.8489	74.485875706214685	24.534274652698702	91.43013698630136	82.27861948257944	74.46250655479811	39.07824972324185
ANKRD13D	ENSG00000172932	23	69.58590748098	0.46827562693914	1.66666666666667	3.62084	24.6666666666667	73.20674748098	0.471657983494333	14997.7848209105	0.0451609194278717	0.915654188962943	0.001355	0.955630449245161	8.5749	50.07344632768361	51.2844454566158	90.94246575342466	80.91122901055626	61.03245353376449	45.283458602808366
ANKRD16	ENSG00000134461	27	38.4325096317	0.968819430124935	0	0.113156666666667	27	38.5456662983667	0.965975313319008	58640.9753086419	0.0115693090483546	0.938037225941467	0	0.957433818923825	1.8837	4.604519774011299	24.534274652698702	50.38630136986302	44.112016627468144	22.705820660723646	25.543319932412743
ANKRD17	ENSG00000132466	17	205.51719180364	0.124073464896398	12.6666666666667	57.9766666666667	29.6666666666667	263.493858470307	0.15297359602728	5.25637097796767	0.400483191013336	0.12526032868096	0.744517	0.218393461428208	1.0653	99.71186440677965	99.25757230699158	22.39178082191781	98.44117486189356	99.70867563945697	99.7785934859873
ANKRD18A	ENSG00000180071	38	55.12435123452	0.903565530417542	0	0	38	55.12435123452	0.903565530417542	58640.9753086419	0.0166774000972509	0.937629676537507	0	0.957353785755373	2.2605	10.621468926553671	24.534274652698702	58.05479452054795	49.412022097030025	28.22933053661947	29.650993416069454
ANKRD18B	ENSG00000230453	46	60.72898869742	0.968496706971698	0	0	46	60.72898869742	0.968496706971698	58640.9753086419	0.0301086567342281	0.931023790338527	0	0.957399167551918	1.7918	28.644067796610166	24.534274652698702	48.1013698630137	43.86041678061587	43.83848977451494	27.553458020159653
ANKRD18CP	ENSG00000159712	NA	NA	NA	NA	NA	NA	NA	NA	NA	NA	NA	0	NA	NA	NA	24.534274652698702	NA	NA	NA	NA
ANKRD18DP	ENSG00000226435	NA	NA	NA	NA	NA	NA	NA	NA	NA	NA	NA	0	NA	NA	NA	24.534274652698702	NA	NA	NA	NA
ANKRD19P	ENSG00000187984	NA	NA	NA	NA	NA	NA	NA	NA	NA	NA	NA	0	NA	NA	NA	24.534274652698702	NA	NA	NA	NA
ANKRD2	ENSG00000165887	29	32.78659206918	1.20601043745238	3	2.0577	32	34.84429206918	1.23355795650197	58640.9753086419	0.0361700020730495	0.917931504528177	0	0.957540572079243	1.0931	37.186440677966104	24.534274652698702	23.465753424657535	25.29672373242903	50.876886325234516	13.733030355998366
ANKRD20A1	ENSG00000260691	1	12.00499511741	0.395157555000658	0	3.68673333333333	1	15.6917284507433	0.302316251092521	NA	NA	NA	0	NA	6.6668	NA	24.534274652698702	86.43835616438355	91.35809221681343	NA	NA
ANKRD20A11P	ENSG00000215559	NA	NA	NA	NA	NA	NA	NA	NA	NA	NA	NA	0	NA	NA	NA	24.534274652698702	NA	NA	NA	NA
ANKRD20A17P	ENSG00000251056	NA	NA	NA	NA	NA	NA	NA	NA	NA	NA	NA	0	NA	NA	NA	24.534274652698702	NA	NA	NA	NA
ANKRD20A18P	ENSG00000249493	NA	NA	NA	NA	NA	NA	NA	NA	NA	NA	NA	0	NA	NA	NA	24.534274652698702	NA	NA	NA	NA
ANKRD20A19P	ENSG00000196593	NA	NA	NA	NA	NA	NA	NA	NA	NA	NA	NA	0	NA	NA	NA	24.534274652698702	NA	NA	NA	NA
ANKRD20A21P	ENSG00000277112	NA	NA	NA	NA	NA	NA	NA	NA	NA	NA	NA	0	NA	NA	NA	24.534274652698702	NA	NA	NA	NA
ANKRD20A2P	ENSG00000183148	0	1.5320123882	1.95542300873543	0	0	0	1.5320123882	1.95542300873543	58640.9753086419	0.0148542765527964	0.937784909379275	0	0.95754932028087	2.0985	8.322033898305085	24.534274652698702	55.33698630136986	7.865229995077399	25.560799394045333	11.81611606362523
ANKRD20A3P	ENSG00000276203	0	2.121002	1.41241369576926	0	0	0	2.121002	1.41241369576926	NA	NA	NA	0	NA	2.3653	NA	24.534274652698702	59.843835616438355	17.16895476672319	NA	NA
ANKRD20A4P	ENSG00000172014	2	14.9834877931	0.420182117061639	0	0	2	14.9834877931	0.420182117061639	58640.9753086419	0.0218004081398249	0.937089275554911	0	0.957389381035775	6.4936	17.666666666666668	24.534274652698702	85.95068493150684	84.28594869550949	33.688749053195835	28.083668356347957
ANKRD20A5P	ENSG00000186481	NA	NA	NA	NA	NA	NA	NA	NA	NA	NA	NA	0	NA	NA	NA	24.534274652698702	NA	NA	NA	NA
ANKRD20A7P	ENSG00000236816	NA	NA	NA	NA	NA	NA	NA	NA	NA	NA	NA	0	NA	NA	NA	24.534274652698702	NA	NA	NA	NA
ANKRD20A8P	ENSG00000229089	NA	NA	NA	NA	NA	NA	NA	NA	NA	NA	NA	0	NA	NA	NA	24.534274652698702	NA	NA	NA	NA
ANKRD20A9P	ENSG00000206192	NA	NA	NA	NA	NA	NA	NA	NA	NA	NA	NA	0	NA	NA	NA	24.534274652698702	NA	NA	NA	NA
ANKRD22	ENSG00000152766	19	16.44985117873	1.69480193690092	0	0	19	16.44985117873	1.69480193690092	58640.9753086419	0.0216183550655842	0.937311608569666	0	0.957610040887937	0.767	17.36723163841808	24.534274652698702	12.57808219178082	10.780506481430834	32.039853172522285	2.1150148575423913
ANKRD23	ENSG00000163126	41	35.38069027228	1.50357213813435	0	0.11395	41	35.49464027228	1.49874515457215	58640.9753086419	0.023947024717927	0.936972962015997	0	0.957656008865686	0.453	20.570621468926554	24.534274652698702	6.8273972602739725	14.784225783514742	34.24226533822758	0.5593427722426156
ANKRD24	ENSG00000089847	90	118.55061952546	0.904580053605666	0.666666666666667	0.440233333333333	90.6666666666667	118.990852858793	0.907318823492293	162.422669926123	0.0394403263926506	0.93268110980923	0.013109	0.93782624920469	2.1124	41.78531073446328	63.69847415167388	55.61643835616439	49.09478750752064	42.486744741595295	57.08792169201188
ANKRD26	ENSG00000107890	134	188.2286282735	0.821675644821787	0	0.10402	134	188.3326482735	0.821221816442279	6.48083547851651	0.0628091916441917	0.850656968153049	0.158202	0.83171077669104	3.7719	67.44632768361582	90.31883397859258	73.73698630136987	56.270852704698356	82.39818213599021	88.090660141001
ANKRD26P1	ENSG00000261239	NA	NA	NA	NA	NA	NA	NA	NA	NA	NA	NA	0	NA	NA	NA	24.534274652698702	NA	NA	NA	NA
ANKRD26P3	ENSG00000237636	NA	NA	NA	NA	NA	NA	NA	NA	NA	NA	NA	0	NA	NA	NA	24.534274652698702	NA	NA	NA	NA
ANKRD27	ENSG00000105186	99	113.041657205	1.03499132389743	0	0.17355	99	113.215207205	1.03340476367556	14852.8440581605	0.0496266670525074	0.915337679046979	7.74e-4	0.957231633453838	1.1392	55.63841807909604	49.95445228877249	25.32054794520548	38.631515615599184	61.51605197226592	33.70040202761754
ANKRD28	ENSG00000206560	37	109.87511813602	0.443007352485925	4	5.38489	41	115.26000813602	0.461542741334724	58640.9753086419	0.096355140209198	0.866914377754935	0	0.95562870489944	10.7682	83.24858757062147	24.534274652698702	94.1917808219178	81.59492424656784	79.99766940511566	45.28928509001923
ANKRD29	ENSG00000154065	29	33.23042371076	1.18990274057568	0	0	29	33.23042371076	1.18990274057568	58640.9753086419	0.0283042918890715	0.934422430840249	0	0.957534907491325	1.1268	26.322033898305087	24.534274652698702	24.813698630136987	27.730678772630313	40.33677096078774	14.781798053953281
ANKRD30A	ENSG00000148513	131	117.05981713402	1.29377565065878	0	0	131	117.05981713402	1.29377565065878	524.862765422378	0.0348901934921741	0.93484983777047	0.00821	0.949424590936187	-0.4631	35.25423728813559	60.02277385561376	1.0301369863013699	22.151725646775688	39.68420439317135	50.463205733263415
ANKRD30B	ENSG00000180777	73	100.36175554773	0.883751729024836	0	0	73	100.36175554773	0.883751729024836	58640.9753086419	0.0366421081125736	0.917585598997357	0	0.957203230799432	2.5246	37.824858757062145	24.534274652698702	62.07671232876712	51.11852540611497	52.58987356522752	34.35296859523393
ANKRD30BL	ENSG00000163046	7	6.59311612192	1.99421844834779	0	0	7	6.59311612192	1.99421844834779	NA	NA	NA	0	NA	1.0748	NA	24.534274652698702	22.75890410958904	7.564404091232291	NA	NA
ANKRD30BP1	ENSG00000175302	NA	NA	NA	NA	NA	NA	NA	NA	NA	NA	NA	0	NA	NA	NA	24.534274652698702	NA	NA	NA	NA
ANKRD30BP2	ENSG00000224309	NA	NA	NA	NA	NA	NA	NA	NA	NA	NA	NA	0	NA	NA	NA	24.534274652698702	NA	NA	NA	NA
ANKRD30BP3	ENSG00000230501	NA	NA	NA	NA	NA	NA	NA	NA	NA	NA	NA	0	NA	NA	NA	24.534274652698702	NA	NA	NA	NA
ANKRD31	ENSG00000145700	131	154.20568219021	0.982124257209632	0	0	131	154.20568219021	0.982124257209632	975.748157556905	0.0379452407360077	0.917531044597726	0.003885	0.954820191714714	1.3974	39.67796610169492	55.800501024823504	36.019178082191786	42.79932177432587	52.910330361824855	46.798345277632116
ANKRD33	ENSG00000167612	14	13.34133262202	1.64050222964588	0	0	14	13.34133262202	1.64050222964588	58640.9753086419	0.0235544759780168	0.936945389781744	0	0.957585112994756	0.945	19.98305084745763	24.534274652698702	17.802739726027397	11.710332002406602	34.33548913360134	4.17176484297616
ANKRD33B	ENSG00000164236	3	21.3524043347	0.363128030286134	0.666666666666667	1.6696	3.66666666666667	23.0220043347	0.377553705405209	2791.9126913019	0.024620559066534	0.936107284693709	0.00281	0.955697590807948	8.1426	21.47457627118644	54.23821452971988	90.16986301369863	86.82929497347263	37.0914175843384	45.12031696090427
ANKRD34A	ENSG00000272031	NA	NA	NA	NA	NA	NA	NA	NA	NA	NA	NA	0	NA	NA	NA	24.534274652698702	NA	NA	NA	NA
ANKRD34B	ENSG00000189127	2	0.92771170734	6.78636862298928	1.33333333333333	0.654166666666667	3.33333333333333	1.58187837400667	5.19991195341023	58640.9753086419	0.0218107402324677	0.937257659092991	0	0.957582366175773	1.1373	17.69491525423729	24.534274652698702	25.21643835616438	1.230651424820877	32.564237021499736	4.597098409368996
ANKRD34C	ENSG00000235711	1	1.24608327527	3.80702045564546	0	1.00758666666667	1	2.25366994193667	2.10495087595391	58640.9753086419	0.0479261353611946	0.91609839028823	0	0.957565874693607	1.4232	53.621468926553675	24.534274652698702	37.084931506849315	6.804134988787396	60.135174503291964	8.063858299831026
ANKRD35	ENSG00000198483	101	101.40171662635	1.17513794103115	0	0.25371	101	101.65542662635	1.17220505041317	58640.9753086419	0.0380516909062862	0.917713646121485	0	0.957626294484793	0.4416	39.80225988700565	24.534274652698702	6.668493150684932	28.589399989060865	51.873215638291676	1.3400920584979303
ANKRD36	ENSG00000135976	108	144.82292598511	0.87501495184792	3	2.64036666666667	111	147.463292651777	0.881285113998561	88.5301911323973	0.0846330970525742	0.896345682069301	0.020661	0.936798645500394	2.7553	79.10169491525424	67.34229104987475	64.9041095890411	51.304490510310124	71.20550020392704	62.40750451552759
ANKRD36B	ENSG00000196912	19	71.54887339074	0.389653090513256	1.66666666666667	4.80933333333333	20.6666666666667	76.3582067240733	0.390895769032326	NA	NA	NA	0	NA	10.7265	NA	24.534274652698702	94.13698630136986	85.9377563857135	NA	NA
ANKRD36BP2	ENSG00000230006	NA	NA	NA	NA	NA	NA	NA	NA	NA	NA	NA	0	NA	NA	NA	24.534274652698702	NA	NA	NA	NA
ANKRD36C	ENSG00000174501	36	133.72678110717	0.355506450847134	1.33333333333333	5.02066666666667	37.3333333333333	138.747447773837	0.353544076294367	NA	NA	NA	0.00346	NA	14.802	NA	55.26987018902301	97.3041095890411	88.44281573045998	NA	NA
ANKRD37	ENSG00000186352	11	14.88903728765	1.22288055964547	0	0	11	14.88903728765	1.22288055964547	491.750686154044	0.0200619027018547	0.9378425198057	0.007442	0.947529968596112	1.4436	14.954802259887007	59.442040537462994	37.8027397260274	25.903845102007324	24.593602517042484	51.051680941560335
ANKRD39	ENSG00000213337	15	16.84475875547	1.37117604920515	0	0	15	16.84475875547	1.37117604920515	58640.9753086419	0.0238026473671198	0.936841880446956	0	0.957555486169094	1.1333	20.33898305084746	24.534274652698702	25.07123287671233	18.744188590493906	34.958923265163435	10.40027967138613
ANKRD40	ENSG00000154945	16	29.17394859354	0.832975474873775	0.333333333333333	1.36795	16.3333333333333	30.54189859354	0.808763530043786	58640.9753086419	0.0377898365259171	0.917527708213384	0	0.957398229264267	2.7062	39.440677966101696	24.534274652698702	64.27397260273973	57.266312968331235	52.9336363106683	27.576763969003096
ANKRD40CL	ENSG00000167117	NA	NA	NA	NA	NA	NA	NA	NA	NA	NA	NA	0	NA	NA	NA	24.534274652698702	NA	NA	NA	NA
ANKRD42	ENSG00000137494	42	46.37108766466	1.17150468584231	2.33333333333333	3.2201	44.3333333333333	49.59118766466	1.14832644137632	58640.9753086419	0.0180005002766848	0.937603193736584	0	0.957542035499132	0.9981	12.293785310734464	24.534274652698702	19.736986301369864	30.03336432751736	28.61387869253626	13.44170599545535
ANKRD42-DT	ENSG00000247137	NA	NA	NA	NA	NA	NA	NA	NA	NA	NA	NA	0	NA	NA	NA	24.534274652698702	NA	NA	NA	NA
ANKRD44	ENSG00000065413	29	105.89385209806	0.373401963008283	1.33333333333333	3.0086	30.3333333333333	108.90245209806	0.37715536566322	1236.62259411062	0.107124947011471	0.854996525859826	0.004497	0.943457659173962	12.8892	86.15819209039547	56.57253473012981	96.14246575342466	86.851173221025	81.68152420905436	52.02470430577405
ANKRD45	ENSG00000183831	20	25.40520002697	1.14393977648599	0	0.07341	20	25.47861002697	1.14064381101131	58640.9753086419	0.0113806528970599	0.938108577945795	0	0.957513268821572	1.3767	4.350282485875706	24.534274652698702	35.054794520547944	30.55297270688618	22.263007632698248	17.90479519897454
ANKRD46	ENSG00000186106	6	11.4543439524	1.03387812533244	0	0.424316666666667	6	11.8786606190667	0.996947049182618	58640.9753086419	0.0545248910784721	0.911030607392863	0	0.957502532532729	1.9921	60.76836158192091	24.534274652698702	53.27945205479452	41.57413991139309	65.22169783837325	19.25071374468334
ANKRD49	ENSG00000168876	8	8.36709248412	1.72516913642248	0	0	8	8.36709248412	1.72516913642248	58640.9753086419	0.0245816614478826	0.936639452410362	0	0.957568984269619	1.1291	21.412429378531073	24.534274652698702	24.912328767123288	10.315593720942957	35.716366602575306	7.06752898677388
ANKRD50	ENSG00000151458	8	18.64353038907	0.774244438363391	2.33333333333333	3.908	10.3333333333333	22.55153038907	0.770614625942582	19950.1679798806	0.0880874767899513	0.876428990904611	0.001213	0.956995428190338	3.0128	80.46327683615819	50.94739239353222	67.51780821917808	60.460537110977405	77.42818854512615	37.84886092175027
ANKRD52	ENSG00000139645	7	113.72008882779	0.115618216077396	4.33333333333333	22.5833333333333	11.3333333333333	136.303422161123	0.136608994997638	844.136807368559	0.0979516059160232	0.855968695267855	0.004766	0.93838808844387	33.5845	83.67231638418079	56.902755636529264	99.89589041095891	98.90608762238145	81.32610848919187	53.82508885392996
ANKRD53	ENSG00000144031	25	32.8538074954	1.06277119249612	0.333333333333333	0.085319999999999993	25.3333333333333	32.9391274954	1.07177288498622	58640.9753086419	0.0157781671732664	0.937713785668102	0	0.95748370734804	1.5217	9.491525423728813	24.534274652698702	40.43561643835616	35.667013072252914	26.82514711880208	21.38903455106916
ANKRD54	ENSG00000100124	18	28.99050917174	0.920707192597494	0.666666666666667	2.86473766666667	18.6666666666667	31.8552468384067	0.862776408105229	58640.9753086419	0.0228932779282331	0.936905805144803	0	0.957433185356104	2.1809	19.19209039548023	24.534274652698702	56.85479452054795	52.91801126729749	34.57437510924663	25.60158480452135
ANKRD55	ENSG00000164512	39	54.16490589234	0.94045648457264	4	3.787	43	57.95190589234	0.956810661488036	74.8124277641137	0.0238364841789007	0.95514253318686	0.017633	0.937577644363999	1.9956	20.412429378531076	66.16260532908221	53.34246575342466	44.88322485368922	14.467167744566794	59.59913767989279
ANKRD6	ENSG00000135299	39	58.52882702503	0.870335859642863	4	7.7586	43	66.28742702503	0.836493493561076	180.350821373275	0.0580926947295666	0.916340929206329	0.018785	0.937548406821737	2.3431	63.90395480225989	66.58619904349806	59.49041095890411	55.100366460646505	59.465128474043	59.803064732272915
ANKRD60	ENSG00000124227	8	5.2471124962	2.75097012416829	0	0	8	5.2471124962	2.75097012416829	58640.9753086419	0.0178952552378178	0.937629151611995	0	0.957605629433043	0.8648	12.101694915254237	24.534274652698702	15.027397260273972	4.195153968167148	28.240983511041193	2.406339218085421
ANKRD61	ENSG00000157999	5	6.6607134943	1.57836467785894	0	0	5	6.6607134943	1.57836467785894	58640.9753086419	0.0125551968812943	0.93797430357819	0	0.957551077187999	1.3796	5.536723163841808	24.534274652698702	35.17260273972603	12.90269649401084	23.160286663170766	11.454873856551885
ANKRD62	ENSG00000181626	51	74.40140390736	0.865601327144285	0	0.0359166666666667	51	74.4373205740267	0.865183666835001	58640.9753086419	0.0157468989491463	0.937664045261132	0	0.957256143998108	2.6385	9.468926553672317	24.534274652698702	63.43561643835617	52.69922879177378	27.64085532832256	32.87886733088621
ANKRD62P1	ENSG00000259271	NA	NA	NA	NA	NA	NA	NA	NA	NA	NA	NA	0	NA	NA	NA	24.534274652698702	NA	NA	NA	NA
ANKRD62P1-PARP4P3	ENSG00000189295	NA	NA	NA	NA	NA	NA	NA	NA	NA	NA	NA	0	NA	NA	NA	24.534274652698702	NA	NA	NA	NA
ANKRD63	ENSG00000230778	9	13.45285551886	1.16742623156086	0	0	9	13.45285551886	1.16742623156086	58640.9753086419	0.0190879888832569	0.937513196581749	0	0.957518028548424	1.6017	13.677966101694917	24.534274652698702	42.83287671232877	28.84646939780123	29.866573442871285	17.176484297616966
ANKRD65	ENSG00000235098	11	11.00610172708	1.65431091792518	0	0	11	11.00610172708	1.65431091792518	58640.9753086419	0.0286872535943985	0.934253710897796	0	0.957575285153876	1.0399	26.807909604519775	24.534274652698702	21.306849315068494	11.414975660449599	40.54069801316786	6.0770261609275735
ANKRD66	ENSG00000230062	15	13.59840734631	1.6985172727898	0	0.0273063333333333	15	13.6257136796433	1.69511339392417	58640.9753086419	0.0207961238920689	0.937396358063154	0	0.957594433878538	0.8802	16.056497175141242	24.534274652698702	15.512328767123288	10.769567357654651	31.229971450212673	3.2337004020276225
ANKRD7	ENSG00000106013	24	24.60425441168	1.37181166760932	0	0.286064666666667	24	24.8903190783467	1.3560454234648	58640.9753086419	0.0197131279855966	0.937490943570859	0	0.957576503134194	0.9221	14.519774011299436	24.534274652698702	16.997260273972604	19.37865776951267	30.216162675522924	5.832313698071431
ANKRD9	ENSG00000156381	0	1.7660240811	1.69631450987239	0	0	0	1.7660240811	1.69631450987239	58640.9753086419	0.01726652123034	0.937645700955492	0	0.957546381945068	2.2004	11.412429378531073	24.534274652698702	57.205479452054796	10.720341300661815	27.967138612130753	12.614344811513135
ANKS1A	ENSG00000064999	50	129.42445644978	0.4889885252893	2.33333333333333	12.3862333333333	52.3333333333333	141.810689783113	0.464610584505981	82.5766649680572	0.117750965058804	0.773301376385425	0.026736	0.931303613804535	10.0172	88.485875706214685	69.70621726258256	93.23835616438356	81.37067220915606	87.33904329079998	65.11682106857776
ANKS1B	ENSG00000185046	29	132.83022909743	0.297680524324936	6.33333333333333	21.379	35.3333333333333	154.20922909743	0.303374910584194	4.91834890169967	0.223354503512383	0.310317078709743	0.668933	0.344937819015637	0.6104	97.2542372881356	98.50603507173764	9.26027397260274	91.29792703604441	97.64027267960147	98.65990794150207
ANKS3	ENSG00000168096	56	89.65698316072	0.780311633102981	2.33333333333333	2.90366666666667	58.3333333333333	92.5606498273867	0.783765931545181	2864.12573926866	0.0721958205103874	0.894025098087654	0.001528	0.956351399803168	3.7148	73.37853107344633	51.712593942154406	73.36438356164383	59.383033419023135	73.39625939521062	42.87711938472295
ANKS4B	ENSG00000175311	5	4.10241841158	2.56264326404789	1.66666666666667	1.11283333333333	6.66666666666667	5.21525174491333	2.43807880819109	58640.9753086419	0.0186626426875591	0.937571312838499	0	0.957582209548768	1.0697	13.107344632768362	24.534274652698702	22.586301369863012	5.086692555926277	29.114956592670282	4.626230845423294
ANKS6	ENSG00000165138	40	72.36551025747	0.719532950571049	2.66666666666667	3.64176	42.6666666666667	76.00727025747	0.724590466848525	5.85538030693064	0.0301901306957006	0.993364929300486	0.187405	0.807469206709124	1.7488	28.706214689265536	91.66021407424277	46.93698630136986	63.91730022425204	6.70628677970052	89.83860630425916
ANKUB1	ENSG00000206199	37	42.14654103656	1.15491055712717	0	0	37	42.14654103656	1.15491055712717	270.931217632221	0.0168614853173494	0.951742705353065	0.012767	0.938120568710074	1.1012	10.870056497175142	63.420633113186064	23.824657534246576	29.57392112891756	16.121890112451197	54.961253860047776
ANKZF1	ENSG00000163516	68	76.63923313219	1.08570566371682	0.666666666666667	1.2603	68.6666666666667	77.89953313219	1.07754535947334	216.036673856915	0.0662294179201126	0.914392118438165	0.010264	0.938338573223035	0.9152	69.71751412429379	61.694374857663405	16.75890410958904	35.25679593064595	62.762920235390084	54.017362931888364
ANLN	ENSG00000011426	53	120.11131026864	0.55472237128971	0.333333333333333	0.343966666666667	53.3333333333333	120.455276935307	0.556215549738563	5.14751029297695	0.0927065089344978	0.580712354850315	0.30455	0.685109187420369	8.1571	82.090395480226	94.87132771578229	90.21917808219177	75.31039763714926	92.75767639690031	94.28421604614577
ANO1	ENSG00000131620	52	118.67219310345	0.552073130290197	1.33333333333333	3.51705333333333	53.3333333333333	122.189246436783	0.548322377240829	15.2007516921819	0.101478762924671	0.63898155303497	0.108184	0.856324790658164	6.6937	84.59322033898306	85.16511045319972	86.54246575342466	75.82453645462999	91.34766649187205	84.40249373652625
ANO1-AS1	ENSG00000254902	NA	NA	NA	NA	NA	NA	NA	NA	NA	NA	NA	0	NA	NA	NA	24.534274652698702	NA	NA	NA	NA
ANO10	ENSG00000160746	71	63.38167580558	1.36477977976573	2.66666666666667	2.38201333333333	73.6666666666667	65.7636891389133	1.35979660232658	11.5884134187053	0.0296536162495613	0.998393432819993	0.080434	0.895518095377779	-0.5831	28.124293785310734	81.4711910726486	0.7890410958904109	19.247388284198436	4.50970110120609	76.0589640505739
ANO2	ENSG00000047617	97	133.0498101471	0.863072356860912	2	2.87513333333333	99	135.924943480433	0.860748082363591	3376.18578914678	0.0566736198961735	0.900446439804184	0.002152	0.955570452488139	2.8536	62.72881355932204	53.10863129127761	65.9068493150685	53.05475031449981	68.11163549496008	45.42912078307988
ANO3	ENSG00000134343	89	123.72306338337	0.857980343119634	2.33333333333333	3.9777	91.3333333333333	127.70076338337	0.851103341190468	4.91166011705072	0.0940575823187828	0.986890159790895	0.314209	0.730846160133543	-0.2883	82.53672316384181	95.06262810293784	1.6328767123287673	53.94628890225893	7.34137388568432	92.92664452601527
ANO4	ENSG00000151572	58	117.6002008634	0.613747557353499	3	6.1808	61	123.7810008634	0.609905514425962	46.1961110901665	0.12121461331844301	0.782828878452228	0.164527	0.811325382703691	6.4389	89.05084745762711	90.61261671601002	85.76986301369864	71.74424328611278	86.97197459651576	89.57641437977044
ANO5	ENSG00000171714	91	102.63753661328	1.05540938601295	1	1.41390333333333	92	104.051439946613	1.05150150143058	3.11344571130256	0.055758036673069	0.99897228320490306	0.612567	0.59064122452847	0.1919	62.01694915254238	98.14620815304032	4.104109589041096	37.25318601979981	0.5593427722426156	96.18365087688632
ANO6	ENSG00000177119	102	107.27632847839	1.12086550001586	3.33333333333333	4.08603333333333	105.333333333333	111.362361811723	1.11208087510965	16.5907452883819	0.0597372762858868	0.972481130775935	0.043577	0.918358717623354	0.0155	65.20338983050847	74.0787975404236	2.915068493150685	32.79002351911612	9.468041717648433	66.57926935850375
ANO7	ENSG00000146205	100	138.14050455058	0.854776614333723	0	0.207293333333333	100	138.347797883913	0.853495860347387	82.3061160183569	0.0259929951280355	0.940165001680697	0.031487	0.929990336718806	2.4352	23.225988700564972	71.09542245502163	60.846575342465755	53.72203686484713	19.944065722775733	65.4081454291208
ANO8	ENSG00000074855	56	139.05748343743	0.503104077679552	1	2.43263333333333	57	141.490116770763	0.502290065493808	691.497768974915	0.094595417380333	0.867419138513283	0.006495	0.938444068733217	9.7155	82.69491525423729	58.68367114552494	92.83835616438355	78.79450855986435	79.95105750742877	53.65612072481501
ANO9	ENSG00000185101	74	138.18502550384	0.649783265225038	0	0.332726666666667	74	138.517752170507	0.648222452863399	194.062406122887	0.0293937306851149	0.926284355207401	0.009128	0.938104688314747	6.498	27.73446327683616	60.7811432475518	85.97260273972603	69.0860362084997	46.52450037872167	55.025345219367246
ANOS1	ENSG00000011201	1	18.220252	0.260362179315115	0	1.04713333333333	1	19.2673853333333	0.246212157815908	NA	NA	NA	0.073136	NA	5.6778	NA	80.20496470052379	83.30958904109589	94.32259476015972	NA	NA
ANOS2P	ENSG00000241859	NA	NA	NA	NA	NA	NA	NA	NA	NA	NA	NA	0	NA	NA	NA	24.534274652698702	NA	NA	NA	NA
ANP32A	ENSG00000140350	1	26.97425491788	0.175866378249658	1	11.1733333333333	2	38.1475882512133	0.165037789031702	58640.9753086419	0.0752204284071922	0.89166407972555	0	0.957153143831521	16.707	75.0677966101695	24.534274652698702	98.02739726027397	98.01454903462232	74.42754763153295	35.39590980597798
ANP32B	ENSG00000136938	5	25.43813213272	0.413278571472591	1.66666666666667	4.30940666666667	6.66666666666667	29.7475387993867	0.427436866101911	58640.9753086419	0.0551722496747971	0.907096476803499	0	0.957265110784925	7.4165	61.50847457627119	24.534274652698702	88.56438356164384	83.77180987802876	66.7657169492513	32.634154868030066
ANP32D	ENSG00000139223	2	2.74547127148	2.29315589176722	0	0	2	2.74547127148	2.29315589176722	3391.78060848011	0.0179803092032671	0.937607453334628	0.002434	0.956695602366168	1.4185	12.254237288135593	53.66431336825325	36.9041095890411	5.726631296833133	28.5497873332168	40.901940220241215
ANP32E	ENSG00000143401	7	25.14375244942	0.522917723950763	0.333333333333333	1.0116	7.33333333333333	26.15535244942	0.51916377064549	58640.9753086419	0.0649457201361656	0.896585165859485	0	0.957308106358327	5.6192	68.79661016949153	24.534274652698702	83.09041095890412	77.65137012525297	70.80347258637768	31.527122297966557
ANPEP	ENSG00000166825	64	127.42199563376	0.618456500932131	3.33333333333333	4.64820333333333	67.3333333333333	132.070198967093	0.624476214580992	58640.9753086419	0.0659695044159889	0.895383635760792	0	0.956136313899575	6.9521	69.51977401129945	24.534274652698702	87.38082191780822	70.70502652737517	72.48150090310551	43.74526597914118
ANTKMT	ENSG00000103254	15	20.2952394455	1.13805652907734	0	0.10943	15	20.4046694455	1.13195314542246	58640.9753086419	0.0286689233034849	0.933892298246715	0	0.957511153701546	1.4905	26.77401129943503	24.534274652698702	39.45205479452055	31.171033200240657	41.06508186214531	18.161160636252404
ANTXR1	ENSG00000169604	19	72.39537412765	0.385096975813481	4.66666666666667	25.7146666666667	23.6666666666667	98.1100407943167	0.340064871521623	5.75420888097516	0.123076014220715	0.438651534538888	0.136098	0.817585871864492	3.4918	89.36723163841808	88.56296971077204	71.7041095890411	89.24137176612153	95.69422595117403	88.98793917147351
ANTXR2	ENSG00000163297	41	63.87939038775	0.832779082556223	0	0.624026666666667	41	64.5034170544167	0.824722511622642	343.847452512152	0.0584220699965954	0.912420567851459	0.079393	0.888581350556757	2.1728	64.18079096045197	81.32999316784331	56.74520547945205	55.99190504840562	64.30693934626814	78.40703839655072
ANTXRL	ENSG00000274209	47	59.10507934363	1.01404938991496	0	0	47	59.10507934363	1.01404938991496	NA	NA	NA	0	NA	1.5273	NA	24.534274652698702	40.63835616438356	40.15205382048897	NA	NA
ANTXRLP1	ENSG00000263482	NA	NA	NA	NA	NA	NA	NA	NA	NA	NA	NA	0	NA	NA	NA	24.534274652698702	NA	NA	NA	NA
ANXA1	ENSG00000135046	37	39.17457896549	1.24252733468804	0	0	37	39.17457896549	1.24252733468804	58640.9753086419	0.0488346442580223	0.915859779454802	0	0.957565989518996	0.9025	54.73446327683615	24.534274652698702	16.279452054794522	24.80446316250068	60.64790537784769	8.011419914933285
ANXA10	ENSG00000109511	44	46.77414071488	1.20948528838031	0	0	44	46.77414071488	1.20948528838031	58640.9753086419	0.0226093232631683	0.937121303966118	0	0.957563269150645	0.8813	18.774011299435028	24.534274652698702	15.556164383561644	26.685992452004598	33.47316902639399	8.757210277923448
ANXA11	ENSG00000122359	50	57.19161149422	1.10657966163697	5	2.35363333333333	55	59.5452448275533	1.15627590634787	16.2374200462722	0.0481466315686703	0.97139551230103	0.165211	0.827796436630103	1.1105	53.91525423728814	90.64905488499203	24.21917808219178	29.52469507192474	10.056516925945346	88.52764668181553
ANXA13	ENSG00000104537	24	39.55756196509	0.853247814022449	0	0	24	39.55756196509	0.853247814022449	1250.09092249284	0.02439378015697	0.936343838344085	0.003928	0.955110771047492	2.5764	21.163841807909606	55.85971304941927	62.76164383561644	53.74938467428759	36.596166171415256	46.3730117112393
ANXA2	ENSG00000182718	26	55.15129998904	0.654138852405671	0.333333333333333	0.190706666666667	26.3333333333333	55.3420066557067	0.658862659293914	58640.9753086419	0.157044813036919	0.815112673958214	0	0.957114645512306	4.8877	93.62146892655367	24.534274652698702	79.96712328767124	68.39140184871192	85.19489599720329	36.118394220124685
ANXA2R	ENSG00000177721	4	7.98640952732	1.14613694618653	0	0	4	7.98640952732	1.14613694618653	58640.9753086419	0.00890339445322752	0.938747413364029	0	0.95752062077246	1.8837	2.3785310734463274	24.534274652698702	50.38630136986302	30.20839030793634	20.311134417059947	16.832721552176196
ANXA3	ENSG00000138772	36	37.07333432645	1.28234306944179	0	0	36	37.07333432645	1.28234306944179	174.55450550595	0.0331227295100689	0.940337524591488	0.019692	0.937604366484631	0.6311	32.45762711864407	66.93236164882714	9.621917808219179	22.720560083137343	19.891627337877992	59.37190467866923
ANXA4	ENSG00000196975	36	43.64369850579	1.08929203899423	0	0	36	43.64369850579	1.08929203899423	2346.12534443118	0.0495041869580746	0.91539320869409	0.004753	0.954318489462422	1.2896	55.45762711864407	56.88225916647689	31.512328767123286	34.38166602855112	61.42865466410301	47.47421779409194
ANXA5	ENSG00000164111	39	44.58723154422	1.14247364589564	0	0	39	44.58723154422	1.14247364589564	37.2557415257209	0.0586373582482338	0.953346911968278	0.055451	0.913713686134274	0.5432	64.3728813559322	76.65224322477795	8.117808219178082	30.454520592900508	15.411058672726213	71.32202994814426
ANXA6	ENSG00000197043	62	93.5320738811	0.818959189008814	0	0.252836666666667	62	93.7849105477667	0.816751340109928	648.081395967398	0.0603547282516956	0.900933747676581	0.008282	0.938576385478472	3.2133	65.68926553672316	60.1207014347529	69.34246575342465	56.66466116064103	68.04754413564062	53.271572568898215
ANXA7	ENSG00000138279	49	49.92536439263	1.245279978591	1.33333333333333	0.819556666666667	50.3333333333333	50.7449210592967	1.2544866388108	227.530524039506	0.0469152964651585	0.931455808312512	0.014704	0.937901236615624	0.7091	52.3954802259887	64.74607150990663	11.172602739726027	24.230159164250935	43.55299190118278	56.353784303443454
ANXA8	ENSG00000265190	7	15.05157399842	0.873537465504425	0	0.667233333333333	7	15.7188073317533	0.836457469382668	NA	NA	NA	0	NA	2.4856	NA	24.534274652698702	61.51232876712329	55.11677514631078	NA	NA
ANXA8L1	ENSG00000264230	5	12.13065864743	0.866649966361787	0.666666666666667	1.8443	5.66666666666667	13.97495864743	0.815900164501405	NA	NA	NA	0	NA	2.5498	NA	24.534274652698702	62.42739726027398	56.73576546518624	NA	NA
ANXA9	ENSG00000143412	45	46.47183143875	1.24150249878091	0	0	45	46.47183143875	1.24150249878091	981.919127403664	0.0216441005468368	0.937285772830947	0.00627	0.952102970275587	0.7849	17.406779661016948	58.44682304714188	12.912328767123288	24.853689219493518	32.29621860980015	49.292081803880436
AOAH	ENSG00000136250	55	78.24512237656	0.879936408052843	0	0.0948133333333334	55	78.3399357098933	0.878871437763899	1818.1649090777	0.061844814568758	0.897112268929419	0.00322	0.955254407504917	2.5075	66.70621468926554	54.92143019813255	61.863013698630134	51.4795164907291	69.84210219658567	46.087513837907125
AOC1	ENSG00000002726	52	69.08683167375	0.948309938924547	0	0.123566666666667	52	69.2103983404167	0.946616847988364	289.273662867385	0.0337975397706032	0.934569088165618	0.012337	0.9379378177254	1.7804	33.48022598870056	63.18378501480301	47.74794520547945	45.7310069463436	40.097884985142464	56.01584804521354
AOC2	ENSG00000131480	57	56.80367909942	1.25113515790281	0	0	57	56.80367909942	1.25113515790281	58640.9753086419	0.0193633884191513	0.937537429299308	0	0.957606550633104	0.6316	14.056497175141244	24.534274652698702	9.638356164383561	24.38877645900564	29.581075569539124	2.353900833187666
AOC3	ENSG00000131471	32	40.38033375215	1.06444027888519	0	0.07699	32	40.45732375215	1.06241465658814	58640.9753086419	0.0336608290672302	0.92103316878628	0	0.957481628301002	1.4351	33.31638418079096	24.534274652698702	37.558904109589044	36.39446480336925	48.42393520946221	21.534696731340674
AOC4P	ENSG00000260105	NA	NA	NA	NA	NA	NA	NA	NA	NA	NA	NA	0.021142	NA	NA	NA	67.49259849692552	NA	NA	NA	NA
AOPEP	ENSG00000148120	70	91.57866354937	0.932581843147404	1.33333333333333	0.750666666666667	71.3333333333333	92.3293302160367	0.940846083481969	41.8471993237596	0.0754639431834221	0.924598806637843	0.028826	0.932531432590415	1.5653	75.1638418079096	70.3074470507857	41.775342465753425	46.20138926871957	47.21785235681407	64.84297616966731
AOX1	ENSG00000138356	146	165.50370356693	1.01203124613593	0	0	146	165.50370356693	1.01203124613593	746.298944091935	0.0557820163667202	0.912176156315153	0.011742	0.938057634953823	0.9651	62.04519774011299	62.744249601457526	18.457534246575342	40.29973199146748	64.41764260327449	55.25840470780167
AP1AR	ENSG00000138660	23	33.3185663808	0.977994793634411	0	0	23	33.3185663808	0.977994793634411	58640.9753086419	0.0230596326291561	0.936884158170487	0	0.957447076115734	1.87	19.38418079096045	24.534274652698702	49.97808219178082	43.154843297051904	34.720037289518146	24.71595874847054
AP1B1	ENSG00000100280	30	94.28536119313	0.431567605824842	8.66666666666667	25.9329666666667	38.6666666666667	120.218327859797	0.420591703489423	9.79738064514396	0.206080660223961	0.487413684450238	0.092585	0.864590742218812	4.516	96.55932203389831	83.23388749715328	78.10410958904109	84.26954000984522	94.75616151022548	83.28963467925188
AP1G1	ENSG00000166747	8	97.55756324928	0.147960334744245	9.33333333333333	38.4513333333333	17.3333333333333	136.008896582613	0.190409107116086	58640.9753086419	0.194198340177536	0.773178080346551	0	0.954477521111273	27.8914	95.96045197740114	24.534274652698702	99.73150684931507	97.00814964721326	87.3506962652217	47.25281128007924
AP1G2	ENSG00000213983	75	97.5820070933	0.931371731054689	0	0	75	97.5820070933	0.931371731054689	58640.9753086419	0.0878829061985016	0.876411095051217	0	0.957294430524604	2.0264	80.37853107344633	24.534274652698702	53.92328767123288	46.967127933052566	77.45149449396959	31.88253801782905
AP1G2-AS1	ENSG00000258727	NA	NA	NA	NA	NA	NA	NA	NA	NA	NA	NA	0	NA	NA	NA	24.534274652698702	NA	NA	NA	NA
AP1M1	ENSG00000072958	17	57.2165510691	0.445661781536956	3	11.9833333333333	20	69.1998844024333	0.419972072083578	58640.9753086419	0.188225701451302	0.790212341416733	0	0.956835439671663	8.569	95.61581920903954	24.534274652698702	90.92054794520547	84.29141825739758	86.65151779991842	39.59680708500844
AP1M2	ENSG00000129354	37	49.9354339388	0.974768442969221	3	3.17703333333333	40	53.1124672721333	0.980360578023012	58640.9753086419	0.0612936653196812	0.897365940420305	0	0.957419314825207	1.7949	66.35028248587571	24.534274652698702	48.16438356164384	42.9360608215282	69.42259511740372	26.551302219891625
AP1S1	ENSG00000106367	11	18.51527268417	0.983378131204653	0.666666666666667	1.47425666666667	11.6666666666667	19.9895293508367	0.952095653622335	7.91063126686268	0.0752047002315521	0.991542599358469	0.102218	0.875513792171702	1.1559	75.05084745762713	84.43634707355956	26.180821917808217	45.271563747743805	6.892734370448068	80.94156033327506
AP1S2	ENSG00000182287	0	5.019821	0.596780696673047	2	6.98298666666667	2	12.0028076666667	0.52452674380147	NA	NA	NA	0.752982	NA	0.3066	NA	99.32589387383284	5.189041095890411	77.35601378329596	NA	NA
AP1S3	ENSG00000152056	7	17.33264260863	0.758575255909656	0.333333333333333	0.869266666666667	7.33333333333333	18.2019092752967	0.746015772017484	5.74206153418176	0.0646334737539291	0.998270358960151	0.172088	0.831863236179209	1.5168	68.6045197740113	90.98610794807561	40.30684931506849	62.41864026691462	4.690322204742756	88.0731806793684
AP2A1	ENSG00000196961	17	106.82664376858	0.238697287336806	19.3333333333333	61.436	36.3333333333333	168.26264376858	0.284788021402026	637.65402307642	0.191157907247543	0.772936945003489	0.005251	0.938464867075992	19.075	95.81355932203391	57.42655431564564	98.63561643835617	92.38636985177487	87.36234923964342	53.57454990386296
AP2A2	ENSG00000183020	31	136.00388422846	0.307620849277227	11.3333333333333	35.5021	42.3333333333333	171.50598422846	0.318934210935863	26.6327098596029	0.21114693582058	0.427737123450929	0.04178	0.91345576159314	9.9589	96.77401129943503	73.81006604418128	93.13424657534246	90.40091888639719	95.89815300355416	71.40942725630717
AP2B1	ENSG00000006125	20	84.77228577464	0.342824527790756	13.6666666666667	64.5	33.6666666666667	149.27228577464	0.300696563136749	58640.9753086419	0.394885569810867	0.600466940085015	0	0.955975769091849	12.991	99.68361581920904	24.534274652698702	96.20821917808219	91.51123994968003	92.27407795839888	44.403659033968424
AP2M1	ENSG00000161203	5	50.36506853012	0.208736634646975	4.66666666666667	48.67063	9.66666666666667	99.03569853012	0.167056948492618	24.3732616181089	0.257661759853363	0.494443998702883	0.385017	0.610957544341314	4.1135	98.33333333333333	96.31974493281713	75.7972602739726	97.92156648252475	94.56388743226708	95.86319408028899
AP2S1	ENSG00000042753	2	14.69457802387	0.428443308249141	3	13.8983666666667	5	28.5929446905367	0.367679335672656	6.2435974373446	0.137172609567642	0.774291432792794	0.081171	0.908530494688385	4.0625	91.47457627118644	81.60783420633113	75.5068493150685	87.4637641524914	87.29825788032396	72.51063333915982
AP3B1	ENSG00000132842	59	117.06023949645	0.626033904471946	3.66666666666667	10.4236666666667	62.6666666666667	127.483906163117	0.606622831429781	5.08684829690395	0.0994222238659859	0.651912673394468	0.156743	0.807195195248786	1.7232	84.09604519774011	90.22090639945343	46.279452054794525	71.9520866378603	91.03303618248557	89.86773874031347
AP3B2	ENSG00000103723	49	131.73086657418	0.471955118180236	7	27.7396666666667	56	159.470533240847	0.438704163881909	6.91681358235414	0.228377714753151	0.491267433003448	0.116052	0.826926615881234	3.3488	97.42372881355932	86.12161238897745	70.5150684931507	83.00607121369578	94.62215230437569	88.57425857950241
AP3D1	ENSG00000065000	50	198.00196618008	0.31962851337642	11	38.4636666666667	61	236.465632846747	0.319262947849511	13.1686632526528	0.123010240495205	0.363331975656448	0.072951	0.859097011881604	6.7916	89.35593220338983	80.13208836255978	86.85479452054794	90.38997976262101	96.91196177824389	83.91306881081397
AP3M1	ENSG00000185009	27	31.66013358853	1.17605827453438	3.33333333333333	2.40466666666667	30.3333333333333	34.0648002551967	1.20573565190359	58640.9753086419	0.0555006749927998	0.909908372729612	0	0.957527979824823	1.1877	61.77966101694915	24.534274652698702	27.56164383561644	26.88289667997593	65.74025520013984	15.836392239119036
AP3M2	ENSG00000070718	25	36.4921803776	0.956809919512417	1.66666666666667	1.82414	26.6666666666667	38.3163203776	0.961695451942868	58640.9753086419	0.0675125494599342	0.896290412061184	0	0.957431323007894	1.9568	70.54802259887005	24.534274652698702	52.47945205479452	44.51129464529892	71.29289751208995	25.706461574316847
AP3S1	ENSG00000177879	9	15.2956225727	1.0267785013306	2.66666666666667	8.93853333333333	11.6666666666667	24.2341559060333	0.785335544043005	29525.902782321	0.0765216201543808	0.892633423451995	4.12e-4	0.957384115067902	1.9095	75.80790960451978	49.278068777043956	51.13972602739726	59.28458130503746	74.07213191167045	28.36916622968012
AP3S2	ENSG00000157823	17	20.37554370358	1.25146255991074	2.66666666666667	2.964	19.6666666666667	23.33954370358	1.22831273164295	143.472624218004	0.0420277491211891	0.936742189251839	0.010822	0.938482514777196	1.1854	45.666666666666664	62.086085174219996	27.487671232876714	25.548323579281302	35.34929790829109	53.510458544543496
AP4B1	ENSG00000134262	38	55.29763135687	0.900734126217757	0	0.226733333333333	38	55.5243646902033	0.897055985062537	7.17734875229215	0.0453763455152512	0.998160104264849	0.113503	0.865058620680647	0.8778	50.344632768361585	85.74356638578912	15.446575342465755	49.986326095279765	4.882596282701158	83.20223737108897
AP4B1-AS1	ENSG00000226167	NA	NA	NA	NA	NA	NA	NA	NA	NA	NA	NA	0	NA	NA	NA	24.534274652698702	NA	NA	NA	NA
AP4E1	ENSG00000081014	51	103.84301792161	0.62018569233249	0	0.0884633333333333	51	103.931481254943	0.619657809029308	6.86809205354106	0.0764889121055603	0.667869483212731	0.117303	0.844232804111149	2.3439	75.77966101694915	86.34024140286951	59.51232876712329	71.03866980254881	90.67762046262308	86.68647672318359
AP4M1	ENSG00000221838	45	53.74198789979	1.07355341900851	0	0	45	53.74198789979	1.07355341900851	7.52468029501351	0.0469723753631115	0.99864981176285506	0.113057	0.869803640402655	0.1526	52.47457627118644	85.67524481894785	3.8465753424657536	35.56309139637915	4.031929149915513	82.50888539299656
AP4S1	ENSG00000100478	17	11.84778146394	2.15223670021809	0	0	17	11.84778146394	2.15223670021809	224.670155918682	0.028508335351944	0.942575729595063	0.053438	0.914404823542395	0.093	26.598870056497177	76.26964245046686	3.3753424657534246	6.492369961166105	19.28567266794849	71.08897045970984
AP5B1	ENSG00000254470	1	4.41656080168	1.07410827822999	0	0	1	4.41656080168	1.07410827822999	86.5044679026108	0.0272051971405744	0.95518361425477	0.02026	0.937313308086648	2.2656	24.706214689265536	67.19198360282395	58.15890410958904	35.51933490127442	14.44386179572335	61.11402435471654
AP5M1	ENSG00000053770	34	39.02532955335	1.15990340723605	0	0	34	39.02532955335	1.15990340723605	2153.96626274627	0.0316822938621044	0.928983247606077	0.003867	0.955163932931538	1.0915	30.587570621468927	55.77089501252562	23.364383561643837	29.256686539408193	45.219367243488904	46.26230845423295
AP5S1	ENSG00000125843	4	6.12006398927	1.49565740532876	0	0	4	6.12006398927	1.49565740532876	58640.9753086419	0.0173738021403551	0.937639153054302	0	0.957544633589893	1.5099	11.508474576271187	24.534274652698702	40.09315068493151	14.860799649948035	28.05453592029366	13.01054594185166
AP5Z1	ENSG00000242802	99	136.9621578169	0.854229637668033	0	0	99	136.9621578169	0.854229637668033	9.87082678054757	0.0342284590005875	0.950798555326367	0.09347	0.875898062637678	1.0738	34.225988700564976	83.3523115463448	22.720547945205478	53.65640212219001	16.570529627687463	80.72598030647323
APAF1	ENSG00000120868	83	132.18924232448	0.753632343395388	0	0	83	132.18924232448	0.753632343395388	38.5644590239549	0.0861755535006523	0.856511064400548	0.047031	0.915863105961001	3.2712	79.71751412429379	74.83944431792303	69.83013698630137	61.86621451621725	81.13966089844433	70.27326225018936
APBA1	ENSG00000107282	53	88.43331008202	0.753431379975912	16.6666666666667	38.3711333333333	69.6666666666667	126.804443415353	0.670628201093085	10.8549924362487	0.0958466231822968	0.825755207457949	0.065039	0.909859684939299	2.2875	83.11299435028249	78.41493964928262	58.61095890410959	67.66395011759558	84.5714618656412	72.2193089786168
APBA2	ENSG00000034053	24	84.75991080071	0.398211878185316	9.66666666666667	43.661	33.6666666666667	128.42091080071	0.349519895351441	14.2090094033918	0.137351721525192	0.516813504084368	0.121263	0.850166774578286	4.9269	91.514124293785315	86.89136870872238	80.21917808219177	88.69441557731226	94.1035949426091	85.95233933461516
APBA3	ENSG00000011132	40	64.39106958916	0.808642711595874	0	0.0504266666666667	40	64.4414962558267	0.808009933667996	1842.8367965777	0.052900418639183	0.911296573070552	0.004065	0.954310886652125	3.1297	59.079096045197744	56.05101343657481	68.6082191780822	57.31553902532407	64.98863834993882	47.485870768513664
APBB1	ENSG00000166313	20	84.06144959464	0.345723503229798	2	7.77963333333333	22	91.8410829279733	0.342056182311583	1747.73702433268	0.101030088961124	0.857036937005732	0.007872	0.938150570257017	12.6487	84.47457627118644	59.78137098610795	95.95616438356164	89.09369359514304	80.93573384606421	54.78645924372196
APBB1IP	ENSG00000077420	28	59.84579833658	0.6414636055505	1.66666666666667	2.68046666666667	29.6666666666667	62.5262650032467	0.644650740920045	245.158863535586	0.0590136609971523	0.910963548354689	0.011649	0.937932129249671	5.1725	64.60451977401131	62.69186973354589	81.33698630136986	69.29934912213531	65.25083027442754	56.062459942900425
APBB2	ENSG00000163697	29	69.82738314725	0.566267422059072	7.33333333333333	21.4758	36.3333333333333	91.30318314725	0.524835868180475	316.869772922853	0.140634313225746	0.833826875487969	0.013049	0.937761260585827	6.6212	91.87570621468927	63.64837166932361	86.27397260273972	77.33413553574358	83.86645691312708	57.79292664452601
APBB3	ENSG00000113108	43	49.20136201109	1.12698102542048	0.666666666666667	1.54648666666667	43.6666666666667	50.7478486777567	1.1074015336689	58640.9753086419	0.0315162315964699	0.929305708979804	0	0.957519104921562	1.1122	30.35593220338983	24.534274652698702	24.284931506849315	33.161953727506415	45.03291965274136	17.001689681291154
APC	ENSG00000134982	44	100.89850684815	0.560688525910678	4	23.6696666666667	48	124.568173514817	0.490124127072054	3.69006038937898	0.203961282968521	0.572332057018727	0.460204	0.567425063494333	0.3747	96.47457627118644	97.0849464814393	5.923287671232877	79.598534157414	92.92664452601527	96.47497523742935
APC2	ENSG00000115266	39	99.3812286491	0.51256899995248	1.33333333333333	3.1616	40.3333333333333	102.5428286491	0.511450285005376	16.3771833551954	0.104152835905552	0.628320748760079	0.072128	0.884622712786965	4.8498	85.38983050847457	79.99089045775449	79.73698630136987	78.19285675217415	91.58072598030647	78.98968711763678
APCDD1	ENSG00000154856	11	44.3027405615	0.410979411660288	3	2.84773333333333	14	47.1504738948333	0.464183795091599	27.7103384469675	0.04338513687253	0.865761752980581	0.069866	0.896194035183978	8.5896	47.68361581920904	79.50352994762014	90.97534246575343	81.43630695181315	80.1666375342306	75.41222397016838
APCDD1L	ENSG00000198768	18	26.2112208724	1.01833372971919	0	0	18	26.2112208724	1.01833372971919	58640.9753086419	0.0237137600779533	0.936744149232392	0	0.957473447419634	1.7647	20.19774011299435	24.534274652698702	47.44109589041096	39.76371492643439	35.343471421080224	22.332925479228578
APCS	ENSG00000132703	0	1.02155362744	2.93252570700694	0	0	0	1.02155362744	2.93252570700694	58640.9753086419	0.0400988794863224	0.917349266805961	0	0.957555681190763	1.8944	42.80790960451977	24.534274652698702	50.66575342465753	3.7411803314554533	54.22711647147935	10.3303618248558
APEH	ENSG00000164062	67	108.81965384881	0.754533740230147	3.33333333333333	5.50588333333333	70.3333333333333	114.325537182143	0.750230326941803	58640.9753086419	0.0431282743811607	0.916497555606735	0	0.956864703821133	4.2908	47.282485875706215	24.534274652698702	76.88219178082191	62.1287534868457	58.92909165064383	39.36957408378488
APELA	ENSG00000248329	NA	NA	NA	NA	NA	NA	NA	NA	NA	NA	NA	0.002381	NA	NA	NA	53.56866317467547	NA	NA	NA	NA
APEX1	ENSG00000100823	18	21.17682422544	1.26042366066483	1.33333333333333	1.8333	19.3333333333333	23.01012422544	1.22876359996092	44.261674400811	0.075896255671978	0.937816735329659	0.022332	0.937317700077434	1.0023	75.42937853107344	67.99362332042816	19.887671232876713	25.51550620795274	25.053895006700458	61.06158596981879
APEX2	ENSG00000169188	2	7.370686	0.854166575793893	1	5.19490333333333	3	12.5655893333333	0.617054745483702	NA	NA	NA	0.02476	NA	2.606	NA	68.96378956957413	63.0958904109589	71.21369578296779	NA	NA
APH1A	ENSG00000117362	11	22.82057223083	0.797855288935559	2	7.6083	13	30.42887223083	0.679242034306242	1470.9322133555	0.0988982245326042	0.87261831432584	0.006161	0.950826004054079	2.901	83.94915254237289	58.36483716693236	66.3890410958904	67.17168954766723	79.12952281069744	49.938821884285964
APH1B	ENSG00000138613	21	26.1535842524	1.15626382217165	0	0.118106666666667	21	26.2716909190667	1.15106573780606	499.63278737972	0.0385266132652759	0.92799121175036	0.009535	0.938576144840936	1.2719	40.40677966101695	61.13413800956502	30.797260273972604	29.86927747087458	45.69131270756861	53.27739905610907
API5	ENSG00000166181	4	59.99320103046	0.152575939763409	2	7.48833333333333	6	67.4815343637933	0.175490906720909	788.839086908023	0.094378150999546	0.87154893432778	0.004566	0.948011065429927	22.6204	82.64406779661016	56.65679799590071	99.26027397260275	97.60980145490346	79.34510283749927	50.85358037639107
APIP	ENSG00000149089	23	23.2579798463	1.40104104772319	1.33333333333333	1.07701	24.3333333333333	24.3349898463	1.40294519088447	58640.9753086419	0.0378383658826351	0.917671868012049	0	0.957579993289995	0.909	39.52542372881356	24.534274652698702	16.5013698630137	17.551824098889682	52.1354075627804	5.109829283924725
APLF	ENSG00000169621	50	46.45192260087	1.36242098393925	0.666666666666667	0.4276	50.6666666666667	46.87952260087	1.36585118878324	58640.9753086419	0.0509477816522121	0.915265432936117	0	0.957639325640961	0.5045	57.16384180790961	24.534274652698702	7.556164383561644	19.00125799923427	61.60927576763969	0.8972790304725322
APLN	ENSG00000171388	1	2.177598	2.17848497215307	0	0	1	2.177598	2.17848497215307	NA	NA	NA	0.009146	NA	1.6116	NA	60.82441357321795	43.0958904109589	6.279057047530486	NA	NA
APLNR	ENSG00000134817	10	25.03869448966	0.677440241252459	0	0.636636666666667	10	25.6753311563267	0.660642666396232	12.4773577766763	0.0575478114187717	0.938351127532964	0.115408	0.868604934595223	3.3427	63.47457627118644	86.01685265315417	70.47123287671234	68.30935842039052	21.22589290916507	82.76525083027443
APLP1	ENSG00000105290	37	78.86340249703	0.617212593526504	0	0.7668	37	79.63020249703	0.611269137377014	58640.9753086419	0.0667845383286476	0.895740279220999	0	0.956819885779708	5.9892	70.07909604519774	24.534274652698702	84.32328767123288	71.63485204835092	72.03868787508011	39.75994872691254
APLP2	ENSG00000084234	50	90.01224247987	0.703094072008043	7	11.7557266666667	57	101.767969146537	0.69834428863545694	184.946930431986	0.0785069391131401	0.892104946224534	0.023543	0.936307928875855	4.5915	76.68926553672316	68.49920291505352	78.5041095890411	65.8371164469726	74.258579502418	63.01345918545709
APMAP	ENSG00000101474	26	37.56712289255	0.960323956314098	1.33333333333333	2.02066666666667	27.3333333333333	39.5877895592167	0.950277369026718	58640.9753086419	0.0215521920472383	0.937175766811317	0	0.957431007618018	1.9328	17.27683615819209	24.534274652698702	51.81369863013698	45.413772356834215	33.17019169142924	25.723941035949423
APOA1	ENSG00000118137	7	11.40515382776	1.15282213646516	0	0.0386266666666667	7	11.4437804944267	1.14893096812155	15.5142544352483	0.0472615286707878	0.970883356686733	0.076325	0.897304670617234	1.2185	52.85310734463277	80.78797540423594	28.849315068493155	29.989607832412617	10.21965856784945	74.24110004078541
APOA1-AS	ENSG00000235910	NA	NA	NA	NA	NA	NA	NA	NA	NA	NA	NA	0.0036	NA	NA	NA	55.49533135959918	NA	NA	NA	NA
APOA2	ENSG00000158874	3	5.68272822072	1.3644250132642	0	0.0268203333333333	3	5.70954855405333	1.35801569152577	10.3137350708211	0.0546710342168808	0.990659431056595	0.148279	0.845370859357125	1.5856	60.92090395480226	89.6834434069688	42.35068493150685	19.307553464967455	7.044223037930436	86.60490590223154
APOA4	ENSG00000110244	3	7.55315719404	1.02654510276192	0.666666666666667	0.4863	3.66666666666667	8.03945719404	1.08117287431601	29.2228652534545	0.0348308607935905	0.968495489555599	0.085521	0.8855901291592	2.1513	35.163841807909606	82.24550216351628	56.41369863013699	34.96143958868895	10.953795956417878	78.85567791178698
APOA5	ENSG00000110243	2	6.39486430263	0.984507774353043	0	0	2	6.39486430263	0.984507774353043	12.1456874453674	0.0266672484576702	0.997035002443647	0.076653	0.895310732236797	1.8995	24.06779661016949	80.8380778865862	50.84383561643836	42.553191489361694	5.733263415486803	76.24541164132145
APOB	ENSG00000084674	148	319.3923107449	0.531103073582742	0	0	148	319.3923107449	0.531103073582742	23.1198673934711	0.128476217389107	0.570263503393501	0.042779	0.909452493382597	6.4197	90.22033898305085	73.96492826235482	85.69315068493151	76.92391839413662	92.96742993649129	72.31253277399057
APOBEC1	ENSG00000111701	18	20.40126761423	1.30833881581294	0	0	18	20.40126761423	1.30833881581294	348.101585214624	0.0415197871625423	0.930052972710071	0.014172	0.937875655337595	1.1327	44.92655367231638	64.46139831473468	25.052054794520544	21.495378220204557	44.467750393287886	56.581017304667014
APOBEC2	ENSG00000124701	4	4.9451403475	1.8510129912218	0.666666666666667	0.669366666666667	4.66666666666667	5.61450701416667	1.79243135843171	58640.9753086419	0.0279949009418488	0.934785441725073	0	0.957559286889391	1.3241	25.824858757062145	24.534274652698702	32.865753424657534	9.566263742274245	39.77742818854513	9.572918487443914
APOBEC3A	ENSG00000128383	8	10.67519219577	1.3521676659757	0	0	8	10.67519219577	1.3521676659757	58640.9753086419	0.0137464283034205	0.937859189157394	0	0.957540329652165	1.3935	6.909604519774011	24.534274652698702	35.865753424657534	19.575561997484	24.36054302860805	13.791295228106975
APOBEC3B	ENSG00000179750	16	26.15500331312	0.929121797184289	0	0	16	26.15500331312	0.929121797184289	58640.9753086419	0.0148520693182945	0.937756853637373	0	0.957443951373829	2.1514	8.31638418079096	24.534274652698702	56.42191780821918	47.18591040857627	26.015265396492453	24.949018236904976
APOBEC3B-AS1	ENSG00000249310	NA	NA	NA	NA	NA	NA	NA	NA	NA	NA	NA	0	NA	NA	NA	24.534274652698702	NA	NA	NA	NA
APOBEC3C	ENSG00000244509	11	20.38707763043	0.893090936374662	0	0	11	20.38707763043	0.893090936374662	16.794647903031098	0.00679270643740892	0.996112218121354	0.067033	0.897586775283658	2.125	1.1129943502824857	78.86586199043498	55.85753424657535	50.3363780561177	6.1236380586144605	73.9614286546641
APOBEC3D	ENSG00000243811	24	32.45893570934	1.03984935233284	0	0	24	32.45893570934	1.03984935233284	58640.9753086419	0.013080719858408	0.937891407205369	0	0.957474506662162	1.6122	6.090395480225989	24.534274652698702	43.12876712328767	38.10643767434229	23.95851541105867	22.222222222222214
APOBEC3F	ENSG00000128394	16	23.70303515517	1.02523510278584	0	0	16	23.70303515517	1.02523510278584	8584.69195837742	0.0126355737447739	0.937934331748784	0.00146	0.956937048735903	1.7709	5.627118644067797	51.56456388066499	47.56712328767123	39.28239348028223	23.474916972557253	38.559692361475264
APOBEC3G	ENSG00000239713	35	41.61423418273	1.11510246680958	0	0	35	41.61423418273	1.11510246680958	58640.9753086419	0.0311561711132526	0.929963830135222	0	0.957507921123233	1.2365	29.915254237288135	24.534274652698702	29.484931506849314	32.423562872613914	44.52601526539649	18.55153527938006
APOBEC3H	ENSG00000100298	9	23.8611610788	0.658191626562092	0	0	9	23.8611610788	0.658191626562092	10.7418783634463	0.0195552092045546	0.997485079799837	0.069379	0.902078147152617	2.9133	14.32768361581921	79.42609883853336	66.47123287671232	68.43515834381665	5.436112567732906	73.3263415486803
APOBEC4	ENSG00000173627	1	1.0318300845	4.59752491195228	0	0	1	1.0318300845	4.59752491195228	58640.9753086419	0.014012667350471	0.937848566672347	0	0.957568480235238	1.3798	7.209039548022599	24.534274652698702	35.19452054794521	1.7010337471968455	24.506205208879564	7.271456039153989
APOBR	ENSG00000184730	48	97.38512707824	0.626932152133031	0	0	48	97.38512707824	0.626932152133031	210.294192437749	0.0339897088706493	0.927352601775124	0.008839	0.938209867907153	6.2164	33.80225988700565	60.583010703712134	85.11780821917809	70.49718317562764	45.988463555322504	54.51261434481151
APOC1	ENSG00000130208	5	6.98489714132	1.50510948064652	0	0	5	6.98489714132	1.50510948064652	157.551279718156	0.0399587266147137	0.936889240299521	0.020747	0.937436889796478	1.4278	42.59322033898305	67.3832839899795	37.28767123287671	14.603730241207685	34.67925187904213	60.42649886383499
APOC1P1	ENSG00000214855	NA	NA	NA	NA	NA	NA	NA	NA	NA	NA	NA	0.001658	NA	NA	NA	52.035982691869734	NA	NA	NA	NA
APOC2	ENSG00000234906	4	7.78287903086	1.17610963633674	0	0	4	7.78287903086	1.17610963633674	12.6554657775065	0.0287782847881317	0.995598601601769	0.070656	0.897004664056508	1.4118	26.90960451977401	79.67205647916192	36.62465753424657	28.37061751353717	6.23434131562081	74.57903629901531
APOC3	ENSG00000110245	5	6.4554170288	1.62856014752246	0	0	5	6.4554170288	1.62856014752246	26.6187396201178	0.0415259972214699	0.969582955419092	0.042027	0.916949975014336	1.3502	44.943502824858754	73.85105898428604	33.88493150684931	11.950992725482692	10.668298083085702	69.09631183359552
APOC4	ENSG00000267467	7	6.0502389717	2.17315611233415	0	0	7	6.0502389717	2.17315611233415	272.175480680008	0.0119442865252495	0.955206209979807	0.00919	0.94215957309844	0.9656	4.926553672316384	60.86996128444546	18.498630136986304	6.328283104523322	14.432208821301643	52.25776379420847
APOC4-APOC2	ENSG00000224916	12	16.52074870026	1.17685764021149	0	0	12	16.52074870026	1.17685764021149	NA	NA	NA	0	NA	1.49	NA	24.534274652698702	39.43287671232877	28.337800142208607	NA	NA
APOD	ENSG00000189058	16	17.76836545389	1.36766568352672	0	0.09721	16	17.86557545389	1.36022395395922	58640.9753086419	0.033342570066452	0.924162932200452	0	0.957557098821119	1.1102	32.77966101694915	24.534274652698702	24.205479452054796	19.22551003664607	47.36351453708559	9.963293130571586
APOE	ENSG00000130203	9	12.79455975279	1.22749174067445	0	0	9	12.79455975279	1.22749174067445	6.81330780405867	0.0663461685180664	0.998380928900226	0.161603	0.840616605531324	1.2905	69.80790960451976	90.49419266681849	31.55068493150685	25.619427883826503	4.550486511682109	86.95449513488317
APOF	ENSG00000175336	NA	NA	NA	NA	NA	NA	NA	NA	NA	0.0226617455482483	NA	0	NA	NA	18.864406779661017	24.534274652698702	NA	NA	NA	NA
APOH	ENSG00000091583	40	34.7799544059	1.4971086076612	0.666666666666667	0.3732	40.6666666666667	35.1531544059	1.50261267120021	15.9499196280864	0.0375656522810459	0.976981308597842	0.058094	0.915376811988189	0.4783	39.11864406779661	77.18970621726258	7.093150684931507	14.674834545752887	8.052205325409318	70.64615743168443
APOL1	ENSG00000100342	11	10.17947753556	1.78864919022605	0	0	11	10.17947753556	1.78864919022605	22.645912915606502	0.0396638959646225	0.972895658219801	0.054547	0.913306539518307	0.9721	42.14689265536723	76.47460715099066	18.78356164383562	9.626428923043264	9.281594126900899	71.4793451028375
APOL2	ENSG00000128335	8	10.08182867998	1.43174915716034	0	0	8	10.08182867998	1.43174915716034	318.696955674164	0.024734690785408	0.938057186294205	0.011504	0.938127017103004	1.3184	21.632768361581924	62.56433614210886	32.66301369863014	16.545424711480607	22.554331993241277	54.89716250072831
APOL3	ENSG00000128284	6	4.92592998722	2.4040933758995	0	0	6	4.92592998722	2.4040933758995	20.5898468493091	0.0360694080591202	0.97386506845972	0.050401	0.916340718813779	0.6899	37.06214689265537	75.5590981553177	10.767123287671234	5.223431603128589	8.850434073297208	69.86540814542911
APOL4	ENSG00000100336	12	9.70193370224	2.00398909399124	0	0	12	9.70193370224	2.00398909399124	1283.45624660494	0.0288884863257408	0.934227654763329	0.004315	0.95535109996833	0.8512	27.084745762711865	56.31974493281713	14.723287671232876	7.4823606629109065	40.564003962011306	45.95350463205733
APOL5	ENSG00000128313	18	25.32618984022	1.05391969656233	0	0	18	25.32618984022	1.05391969656233	58640.9753086419	0.0202640704810619	0.937387246189955	0	0.957485795136064	1.6485	15.203389830508474	24.534274652698702	44.24383561643835	37.02893398238801	31.31154227116471	21.132669113791295
APOL6	ENSG00000221963	1	3.56685870663	1.32998386215097	0	0	1	3.56685870663	1.32998386215097	19734.884984214	0.0226377323269844	0.9370735877459	5.66e-4	0.957399593492902	2.0466	18.802259887005647	49.56046458665452	54.27945205479452	20.554613575452606	33.79362582299132	27.518499096894473
APOLD1	ENSG00000178878	0	1.386832746	2.16012513563333	0	0	0	1.386832746	2.16012513563333	202.017668739439	0.0286808107048273	0.941709557743786	0.020763	0.937501458537657	1.9662	26.796610169491526	67.39694830334776	52.69041095890411	6.437674342285177	19.512905669172056	60.141000990502825
APOM	ENSG00000204444	19	19.54376909268	1.42650271333207	0	0	19	19.54376909268	1.42650271333207	7518.08576745524	0.028637457638979	0.934308415913057	0.001513	0.9571542150122	0.9606	26.734463276836156	51.67160100204965	18.30958904109589	16.753268063228134	40.46495367942667	35.355124395501946
APOO	ENSG00000184831	3	11.248814	0.689286579717002	0.333333333333333	0.125063333333333	3.33333333333333	11.3738773333333	0.723203532513193	NA	NA	NA	0.140914	NA	2.2456	NA	88.97745388294238	57.893150684931506	64.01575233823772	NA	NA
APOOL	ENSG00000155008	4	10.308104	0.887992498585343	0.333333333333333	0.162833333333333	4.33333333333333	10.4709373333333	0.91783261631969	NA	NA	NA	0	NA	2.5003	NA	24.534274652698702	61.73150684931507	48.18684023409725	NA	NA
APP	ENSG00000142192	31	90.43178736619	0.462642966481966	3.33333333333333	12.5606666666667	34.3333333333333	102.992454032857	0.443191100708814	11.2082141557312	0.124103561043739	0.547984260006725	0.213991	0.766724097495863	9.5299	89.57062146892656	92.56661352767024	92.58630136986301	82.7654104906197	93.37528404125153	91.7380411349997
APPBP2	ENSG00000062725	11	56.17484299253	0.324122209888951	3.66666666666667	21.225	14.6666666666667	77.39984299253	0.293209192538654	58640.9753086419	0.063875213265419	0.896260009546769	0	0.9566839940583	11.9411	68.01129943502825	24.534274652698702	95.35342465753425	91.97615271016792	71.32202994814426	40.97768455398241
APPL1	ENSG00000157500	37	86.80193832288	0.560764956750812	2	2.40136666666667	39	89.2033049895467	0.571052126248992	58640.9753086419	0.0545901581645012	0.901259998304708	0	0.956583070196613	7.2125	60.83050847457627	24.534274652698702	88.06027397260274	74.38604167806159	67.96014682747771	41.595292198333624
APPL2	ENSG00000136044	75	87.30557048745	1.04100027476875	2.66666666666667	1.7635	77.6666666666667	89.06907048745	1.05313312368637	60.7937994801927	0.0650994256138802	0.935029246973869	0.019281	0.93756358509474	0.9402	68.89830508474576	66.78205420177636	17.575342465753423	37.10003828693321	39.3520946221523	59.6865349880557
APRT	ENSG00000198931	14	15.3556839427	1.42530192693083	0	0.226403333333333	14	15.5820872760333	1.4045926919261	48.5354587107073	0.0435339547693729	0.95656057723415	0.024015	0.937115762384605	0.9109	47.89265536723164	68.67228421771806	16.578082191780823	17.47525023245639	13.62815358620287	61.6966730758026
APTX	ENSG00000137074	33	31.9768379247	1.37990761672071	0.333333333333333	1.17183333333333	33.3333333333333	33.1486712580333	1.34260246003992	15.7064228042431	0.071164034307003	0.971745774591449	0.069149	0.896975955587868	0.0139	72.80790960451978	79.38966066955135	2.904109589041096	20.035005196083787	9.823457437510925	74.63730117112394
AQP1	ENSG00000240583	8	16.80725696992	0.858834355958861	0.666666666666667	0.7878	8.66666666666667	17.59505696992	0.868613659026487	13.809383305602701	0.0625526681542397	0.959968645460266	0.111761	0.869601932312556	2.5427	67.23728813559322	85.54315645638808	62.35342465753425	52.3765246403763	12.620171298724003	82.5496708034726
AQP10	ENSG00000143595	12	13.63514907658	1.42591542055891	0	0.025922	12	13.66107107658	1.4232097337701901	58640.9753086419	0.0180210378021002	0.937604213874249	0	0.957556082505528	1.1692	12.31638418079096	24.534274652698702	26.816438356164383	16.846250615325715	28.608052205325407	10.178873157373431
AQP11	ENSG00000178301	15	14.73750017959	1.56723524876536	0	0	15	14.73750017959	1.56723524876536	32.910062234036	0.0107749169692397	0.975501805692588	0.034659	0.918073737935316	0.6556	3.8361581920903958	72.0382600774311	10.087671232876712	13.154296340863098	8.320223737108904	66.89389966789022
AQP12A	ENSG00000184945	0	1.9620910524	1.52680593996372	0	0	0	1.9620910524	1.52680593996372	58640.9753086419	0.0211943853646517	0.937310297118499	0	0.957543909204403	2.2899	16.717514124293785	24.534274652698702	58.66849315068493	14.023956681069848	32.05733263415486	13.127075686068864
AQP12B	ENSG00000185176	0	3.1626018809	0.947236606556838	0	0	0	3.1626018809	0.947236606556838	2680.20713407139	0.0118397874757647	0.938050436422181	0.003035	0.95623962211646	2.9217	4.8192090395480225	54.62081530403097	66.54246575342466	45.643493956134115	22.606770378139018	43.349064848802655
AQP2	ENSG00000167580	15	15.03439620314	1.53628582405692	0	0.28176	15	15.31615620314	1.50802390977209	6.38576210971945	0.0485367588698864	0.998908640227932	0.09353	0.895388928667783	0.2384	54.3728813559322	83.36597585971305	4.487671232876712	14.483399879669633	2.359727320398534	76.18714676921284
AQP3	ENSG00000165272	9	25.16842039488	0.624004851147129	0.666666666666667	0.206143333333333	9.66666666666667	25.3745637282133	0.652015213561335	58640.9753086419	0.0514472760260105	0.913469668431338	0	0.957343716884006	4.4113	57.70056497175141	24.534274652698702	77.4904109589041	68.84537548542362	63.56697547048884	30.19285672667948
AQP4	ENSG00000171885	8	10.99682850865	1.31261933418732	3.66666666666667	2.92763333333333	11.6666666666667	13.9244618419833	1.36679925076206	12.0114191029597	0.0451228581368923	0.985224455498912	0.09039	0.882481422129807	0.8457	50.02824858757062	82.91049874743794	14.534246575342467	18.97937975168189	7.446250655479815	79.22857309328205
AQP5	ENSG00000161798	10	13.8539944927	1.22435585236155	0.333333333333333	0.4244	10.3333333333333	14.2783944927	1.21712137622272	18.286825679901	0.0186282861977816	0.977393767999769	0.070676	0.90257339776996	1.4745	13.067796610169491	79.68572079253018	38.93150684931507	26.242957939069072	8.028899376565874	73.29138262541514
AQP5-AS1	ENSG00000257588	NA	NA	NA	NA	NA	NA	NA	NA	NA	NA	NA	0	NA	NA	NA	24.534274652698702	NA	NA	NA	NA
AQP6	ENSG00000086159	12	17.77125118122	1.09404617219418	0	0.200756666666667	12	17.9720078478867	1.08182510793869	58640.9753086419	0.0306788254529238	0.930819618727471	0	0.957502614742728	1.6603	29.316384180790962	24.534274652698702	44.61369863013699	34.91221353169611	43.984151954786455	19.23323428305075
AQP7	ENSG00000165269	9	12.19136984202	1.28822409832768	0	0	9	12.19136984202	1.28822409832768	280.045945207707	0.0444677285850048	0.929438329797017	0.008602	0.945019617943323	1.3728	49.22598870056497	60.35982691869734	34.843835616438355	22.414264617404143	44.92221639573501	51.61685020101381
AQP7P2	ENSG00000181997	NA	NA	NA	NA	NA	NA	NA	NA	NA	NA	NA	0	NA	NA	NA	24.534274652698702	NA	NA	NA	NA
AQP8	ENSG00000103375	12	22.70641532219	0.856258861385074	0.666666666666667	0.7823	12.6666666666667	23.48871532219	0.862577820394966	1117.12324617531	0.0195074342191219	0.937437283189727	0.002863	0.956106698483179	2.5356	14.271186440677965	54.34752903666591	62.23013698630137	52.93988951484986	30.740546524500374	43.90840762104528
AQP9	ENSG00000103569	16	18.29464368054	1.328322327999	0	0	16	18.29464368054	1.328322327999	347.381456993106	0.0326421149075031	0.935522449985672	0.010091	0.938350612899318	1.1562	31.83050847457627	61.56684126622637	26.19178082191781	20.647596127550187	38.332459360251704	53.959098059779755
AQR	ENSG00000021776	54	156.91517125896	0.431698786170185	3.33333333333333	10.78013	57.3333333333333	167.69530125896	0.426001410924576	29588.3434698209	0.213183403015137	0.754092779383834	5.37e-4	0.952589985219952	12.6839	96.85310734463278	49.51491687542701	95.98356164383561	83.88120111579062	88.13144555147701	48.98327798170483
AR	ENSG00000169083	1	9.298998	0.510147923291367	3.33333333333333	28.5643333333333	4.33333333333333	37.8633313333333	0.253822563138075	NA	NA	NA	0.039551	NA	4.2926	NA	73.2498291960829	76.8986301369863	93.97801236120986	NA	NA
ARAF	ENSG00000078061	3	17.706301	0.437903802038197	5.66666666666667	15.8098	8.66666666666667	33.516101	0.455998948547795	NA	NA	NA	0.307184	NA	6.4145	NA	94.93053974037805	85.68219178082191	81.94497620740579	NA	NA
ARAP1	ENSG00000186635	71	173.67750874798	0.498061206489574	0	0.521066666666667	71	174.198575414647	0.496571394692642	399.510236857573	0.103656657040119	0.85010066413962	0.007092	0.938039571249263	10.5395	85.24858757062147	59.155089956729675	93.88493150684931	79.1445605207023	82.4739264697314	55.357454990386294
ARAP1-AS1	ENSG00000256007	NA	NA	NA	NA	NA	NA	NA	NA	NA	NA	NA	0	NA	NA	NA	24.534274652698702	NA	NA	NA	NA
ARAP2	ENSG00000047365	144	181.80784399761	0.90952442922567	2.66666666666667	3.58933333333333	146.666666666667	185.397177330943	0.907278074617172	29612.8159563209	0.0992925018072128	0.87177259401642	5.86e-4	0.956798956284456	2.3347	84.05084745762711	49.59234798451378	59.367123287671234	49.111196193184924	79.31597040144497	39.96387577929267
ARAP3	ENSG00000120318	68	160.78594093625	0.517505753239477	0.333333333333333	1.96573333333333	68.3333333333333	162.751674269583	0.513506267222973	79.9066888753776	0.130810812115669	0.743586115006518	0.026016	0.93154282234563	8.3966	90.58192090395481	69.46481439307675	90.64109589041097	78.00689164797899	88.58008506671328	65.07603565810173
ARC	ENSG00000198576	NA	NA	NA	NA	NA	NA	NA	NA	NA	0.0744659602642059	NA	0.002822	NA	NA	74.63276836158192	54.256433614210884	NA	NA	NA	NA
ARCN1	ENSG00000095139	5	53.20989663233	0.197576683551644	1.33333333333333	6.92033333333333	6.33333333333333	60.1302299656633	0.204223556476191	3.79232012091721	0.116052411496639	0.244218634720689	0.56259	0.442411447881458	1.4287	88.17514124293785	97.78182646322023	37.30958904109589	96.42290652518733	98.58416360776089	97.75097593660782
AREG	ENSG00000109321	9	22.85697389438	0.687108297655142	0.333333333333333	0.847933333333333	9.33333333333333	23.7049072277133	0.680265195606456	58640.9753086419	0.0575537011027336	0.901816695022512	0	0.957381495100916	3.741	63.48022598870057	24.534274652698702	73.53972602739725	67.10605480501012	67.85527005768222	28.462390025053892
AREL1	ENSG00000119682	60	91.11333966864	0.816451591202143	3.33333333333333	2.64343333333333	63.3333333333333	93.7567730019733	0.832686327300365	12013.7837905284	0.0515321791172028	0.912475048643187	0.001434	0.956286562417553	3.2827	57.79661016949152	51.49168754270098	69.91780821917808	55.379314116939234	64.26032744858125	43.17427023247684
ARF1	ENSG00000143761	1	16.95910822453	0.279723701009759	2.33333333333333	40.4646666666667	3.33333333333333	57.4237748911967	0.143244297008057	24.2269256416054	0.24640366435051	0.740710523975373	0.356031	0.648700401723452	9.9788	98.05084745762713	95.8187201093145	93.18356164383562	98.7146529562982	88.65582940045446	95.07661830682282
ARF3	ENSG00000134287	5	14.81959558527	0.70940093123668	1.33333333333333	23.8303666666667	6.33333333333333	38.6499622519367	0.317723710446928	29.5758030093719	0.0718703642487526	0.938003669401228	0.372782	0.630713719771239	3.4024	73.1638418079096	96.13299931678434	70.8931506849315	90.48296231471859	22.92722717473636	95.45533997552876
ARF4	ENSG00000168374	4	13.59336029957	0.673381623447966	1	1.94232066666667	5	15.5356809662367	0.676702548899483	58640.9753086419	0.0896809697151184	0.876114519633269	0	0.957442711151156	3.6348	81.045197740113	24.534274652698702	72.81643835616438	67.30842859486955	77.74281885451262	25.04806851948959
ARF5	ENSG00000004059	6	20.96243329226	0.564934208129019	1.33333333333333	5.80066666666667	7.33333333333333	26.7630999589267	0.507374385666914	171.969726874764	0.122589245438576	0.866165651753229	0.02102	0.937262858422476	4.8919	89.28248587570621	67.4493281712594	79.9945205479452	78.42257835147404	80.09671968770029	61.29464545825322
ARF6	ENSG00000165527	NA	NA	NA	NA	NA	NA	NA	NA	NA	0.142096444964409	NA	0.01763	NA	NA	92.045197740113	66.15349578683671	NA	NA	NA	NA
ARFGAP1	ENSG00000101199	25	63.87910845386	0.546596234904312	3	7.00786666666667	28	70.8869751205267	0.541550849260522	58640.9753086419	0.0637931674718857	0.896442275455814	0	0.956882588365332	6.8022	67.96610169491527	24.534274652698702	86.87123287671234	76.28397965322978	71.07731748528812	39.20060595466993
ARFGAP2	ENSG00000149182	43	67.34339671586	0.823376962188239	4.33333333333333	10.7396666666667	47.3333333333333	78.0830633825267	0.772362184848323	58640.9753086419	0.092149592936039	0.875255313266741	0	0.957230351194674	3.0369	81.9322033898305	24.534274652698702	67.72602739726027	60.29645025433463	78.24972324185748	33.712055002039264
ARFGAP3	ENSG00000242247	68	71.13159684286	1.16977058252115	5	4.67873333333333	73	75.8103301761933	1.16995764016771	58640.9753086419	0.0490989722311497	0.915838039107181	0	0.957574599088242	0.7375	54.98870056497175	24.534274652698702	11.846575342465753	28.71519991248701	60.671211326691136	6.176076443512201
ARFGEF1	ENSG00000066777	37	199.24815937993	0.244295783413995	4	22.2292333333333	41	221.477392713263	0.240193454824681	27.6502536335854	0.293267101049423	0.318583567340341	0.285045	0.673115971517623	5.4929	98.89830508474576	94.39307674789342	82.56438356164384	94.65076847344528	97.55287537143856	94.47649012410417
ARFGEF2	ENSG00000124198	69	202.493199899	0.416342263191359	2.33333333333333	9.44166666666667	71.3333333333333	211.934866565667	0.409879177182751	5.06053748300575	0.176623865962029	0.423161692239432	0.157936	0.726766703667108	2.7999	94.94350282485875	90.30061489410157	65.30958904109589	84.89853962697588	96.02050923498223	93.10143914234108
ARFGEF3	ENSG00000112379	85	219.85448045715	0.463037001257612	0.333333333333333	0.132706666666667	85.3333333333333	219.987187123817	0.464407355367111	155.979327707587	0.105111844837666	0.776440098879063	0.016997	0.935474123961099	13.248	85.68926553672317	65.85060350717377	96.43835616438356	81.39255045670842	87.16424867447415	63.67185224028433
ARFIP1	ENSG00000164144	21	35.56766601863	0.850222875893194	2.66666666666667	3.22346666666667	23.6666666666667	38.7911326852967	0.860087759962385	431.631828965872	0.0330715999007225	0.933486105032101	0.009369	0.938351984575204	2.6149	32.41242937853107	60.99749487588249	63.19452054794521	53.131324180933106	41.64190409602051	53.9532715725689
ARFIP2	ENSG00000132254	13	38.06756656632	0.542944320848711	0.666666666666667	1.57236666666667	13.6666666666667	39.6399332329867	0.541912084179922	58640.9753086419	0.0762040913105011	0.890847734180782	0	0.957184685643543	5.9239	75.62146892655367	24.534274652698702	84.12054794520549	76.26757096756549	74.67226009438909	34.75499621278331
ARFRP1	ENSG00000101246	17	32.3515615114	0.788191632538972	0.333333333333333	3.74626666666667	17.3333333333333	36.0978281780667	0.717420794137276	58640.9753086419	0.0619619078934193	0.897155679405116	0	0.957364329208592	3.0595	66.79661016949152	24.534274652698702	67.97808219178081	64.4697259749494	69.76635786284449	29.179047951989745
ARG1	ENSG00000118520	14	20.67678247542	1.05850540038757	2	2.76156666666667	16	23.4383491420867	1.03681294003813	237.191326340004	0.0932509899139404	0.89128423190224	0.063538	0.897270926626763	1.3174	82.23728813559322	78.17353677977682	32.61369863013698	38.347098397418364	74.5673833245936	74.27605896405058
ARG2	ENSG00000081181	14	29.02365363723	0.754091341718476	2.66666666666667	4.30866666666667	16.6666666666667	33.3323203038967	0.753038376037401	23.525048230066	0.036279235035181	0.957278917766321	0.044343	0.916631037079182	3.0937	37.33898305084746	74.26098838533363	68.32876712328768	61.915440573210084	13.336829225659855	69.55660432325351
ARGFX	ENSG00000186103	9	7.37263874093	2.13020289939425	0	0	9	7.37263874093	2.13020289939425	58640.9753086419	0.0125095918774605	0.938001839145675	0	0.957593304774208	0.9366	5.497175141242938	24.534274652698702	17.424657534246577	6.634578570256522	22.938880149158067	3.338577171823104
ARGFXP2	ENSG00000265293	NA	NA	NA	NA	NA	NA	NA	NA	NA	NA	NA	0	NA	NA	NA	24.534274652698702	NA	NA	NA	NA
ARGLU1	ENSG00000134884	8	27.26476435538	0.529425067719245	1.33333333333333	3.27133666666667	9.33333333333333	30.5361010220467	0.528083901099581	197.881337675147	0.111854322254658	0.87129295093621	0.070882	0.895251025939625	4.953	87.35028248587571	79.73582327488043	80.35616438356165	77.12629218399606	79.38588824797529	76.2687175901649
ARHGAP1	ENSG00000175220	24	52.42239074789	0.643854711569581	0	0.717276666666667	24	53.1396674145567	0.63516399174009	200.185189050107	0.0518287718296051	0.916432866434477	0.020649	0.937280642954358	4.6851	58.05649717514124	67.33773627875199	79.0082191780822	69.95022698681835	59.156324651867386	61.213074637301176
ARHGAP10	ENSG00000071205	80	98.1503346956	0.981657712888401	4	4.7355	84	102.8858346956	0.9788683518123	43.5972970500692	0.0618197210133076	0.937572099931894	0.033934	0.924318975219117	1.0966	66.69491525423729	71.79230243680254	23.599999999999998	43.06733030684242	29.10330361824856	66.054885509526315
ARHGAP11A	ENSG00000198826	21	32.43681013592	0.932287828687583	0.666666666666667	0.8145	21.6666666666667	33.25131013592	0.933009506047797	58640.9753086419	0.056776899844408	0.905498214367683	0	0.957428928947767	2.1056	62.80790960451977	24.534274652698702	55.47945205479452	46.87414538095499	67.1502651051681	25.846297267377494
ARHGAP11A-SCG5	ENSG00000288864	26	39.82554121674	0.905866109569588	0.666666666666667	0.741866666666667	26.6666666666667	40.5674078834067	0.908330922898231	NA	NA	NA	0	NA	2.2443	NA	24.534274652698702	57.86301369863014	48.985396269758795	NA	NA
ARHGAP11B	ENSG00000285077	9	18.22929444088	0.861537262072843	0.333333333333333	0.142853333333333	9.33333333333333	18.3721477742133	0.877721186998441	NA	NA	NA	0	NA	2.5235	NA	24.534274652698702	62.07123287671232	51.56702948093857	NA	NA
ARHGAP12	ENSG00000165322	61	97.83984683366	0.771615220699424	3	6.2008	64	104.04064683366	0.757443979442359	58640.9753086419	0.0654536709189415	0.896254199029722	0	0.956982607963328	3.9323	69.14124293785311	24.534274652698702	74.79452054794521	61.510692993491226	71.3453358969877	38.0236555380761
ARHGAP15	ENSG00000075884	47	52.89634309175	1.13307397347533	1	1.28756666666667	48	54.183909758416704	1.12678962402535	1110.97472326622	0.0710530057549477	0.895686102422524	0.002523	0.956732977756122	1.0521	72.70056497175142	53.76907310407651	21.816438356164383	31.586719903735712	72.09695274718872	40.58730991085474
ARHGAP17	ENSG00000140750	49	91.32302531582	0.680781834449719	2.33333333333333	11.0995333333333	51.3333333333333	102.422558649153	0.63241276506949	58640.9753086419	0.110624931752682	0.855500883710388	0	0.956825005299908	5.1982	87.00564971751412	24.534274652698702	81.45205479452055	70.15260077667779	81.5125560799394	39.71916331643652
ARHGAP18	ENSG00000146376	61	76.30951183017	0.989322473661856	0	1.52386666666667	61	77.8333784968367	0.969952949052838	109.605397128399	0.0458820387721062	0.935286091765304	0.015368	0.937763823031275	1.4054	51.12994350282486	65.11956274197222	36.4054794520548	43.734616857189735	38.856843209229154	57.76962069568257
ARHGAP19	ENSG00000213390	45	52.42487157077	1.10052524928457	0.666666666666667	0.882803333333333	45.6666666666667	53.3076749041033	1.09632106656153	1739.07886165672	0.0539103373885155	0.912104986940842	0.004017	0.954942314011386	1.1389	60.141242937853114	55.98041448417217	25.28493150684932	33.927692391839415	64.48173396259395	46.60024471246286
ARHGAP19-SLIT1	ENSG00000269891	NA	NA	NA	NA	NA	NA	NA	NA	NA	NA	NA	0	NA	NA	NA	24.534274652698702	NA	NA	NA	NA
ARHGAP20	ENSG00000137727	29	67.2932449796	0.587591997620433	0	0.19271	29	67.4859549796	0.585914095101373	7525.43801558024	0.0644360259175301	0.896341822716434	0.001572	0.955830059619093	6.1944	68.41807909604519	51.81507629241631	85.05753424657534	73.44527703330962	71.21132669113791	44.79403367709608
ARHGAP21	ENSG00000107863	26	98.32670384286	0.366905496406826	1.66666666666667	6.8837	27.6666666666667	105.21040384286	0.361221804021015	17.93238288417	0.16149790585041	0.489105648910746	0.058058	0.89698878320807	7.1287	93.97175141242938	77.18515144613983	87.88493150684931	87.96696384619592	94.69207015090602	74.60234224785876
ARHGAP22	ENSG00000128805	45	66.05952122421	0.873377429701821	3	3.2983	48	69.35782122421	0.88027372006891	32.8331978991026	0.055065680295229	0.936816315310317	0.0518	0.90752776600635	2.5353	61.367231638418076	75.93714415850603	62.21095890410959	51.386533938631516	35.05797354774806	72.65629551943134
ARHGAP23	ENSG00000275832	14	108.19119812453	0.202294514639531	1.66666666666667	9.36860333333333	15.6666666666667	117.559801457863	0.203305266848239	NA	NA	NA	0.005355	NA	21.942	NA	57.544978364837164	99.17260273972602	96.4502543346278	NA	NA
ARHGAP23P1	ENSG00000260781	NA	NA	NA	NA	NA	NA	NA	NA	NA	NA	NA	0	NA	NA	NA	24.534274652698702	NA	NA	NA	NA
ARHGAP24	ENSG00000138639	39	60.89733144261	0.836485536820671	4.66666666666667	11.0902333333333	43.6666666666667	71.9875647759433	0.780666016846915	14.0991868390624	0.0600403882563114	0.931766503898133	0.160246	0.826949841997922	1.0348	65.44632768361582	90.42587109997723	21.09315068493151	59.62369414209922	43.31993241274835	88.56843209229156
ARHGAP25	ENSG00000163219	27	60.9680625933	0.61071584852602	0.666666666666667	1.16460333333333	27.6666666666667	62.1326659266333	0.611663628320298	47.8431272132907	0.0597799457609653	0.898966198611757	0.164972	0.813158396190992	5.6437	65.24858757062147	90.63539057162377	83.17260273972603	71.61297380079856	68.35052147060537	89.34335489133602
ARHGAP26	ENSG00000145819	37	100.70824132153	0.483331697096277	9	19.6020333333333	46	120.310274654863	0.488867852225415	46.5939407259208	0.142202958464622	0.717344469903103	0.035216	0.917982525780468	8.4357	92.05649717514123	72.16579366886813	90.71780821917808	79.6641689000711	89.44240517392065	67.02790887374002
ARHGAP27	ENSG00000159314	43	100.61603974234	0.55109504958988	1.33333333333333	3.37012466666667	44.3333333333333	103.986164409007	0.54763893233523	37.4292793686008	0.0620850399136543	0.796189226527888	0.047063	0.915154928398902	5.8215	66.90395480225989	74.85766340241403	83.72602739726027	75.86829294973472	86.24366369515819	70.79764609916681
ARHGAP27P1-BPTFP1-KPNA2P3	ENSG00000215769	NA	NA	NA	NA	NA	NA	NA	NA	NA	NA	NA	0	NA	NA	NA	24.534274652698702	NA	NA	NA	NA
ARHGAP28	ENSG00000088756	47	85.01405084458	0.705006631890247	0	0.201313333333333	47	85.2153641779133	0.703341119614883	76.9769458073471	0.0836295783519745	0.885596715988987	0.031976	0.922272516110305	4.7293	78.75706214689265	71.23206558870416	79.23835616438356	65.44330799102991	75.77346617724174	66.25298607469557
ARHGAP28-AS1	ENSG00000266441	NA	NA	NA	NA	NA	NA	NA	NA	NA	NA	NA	0	NA	NA	NA	24.534274652698702	NA	NA	NA	NA
ARHGAP29	ENSG00000137962	36	105.56072533658	0.450363837336643	0	0.334433333333333	36	105.895158669913	0.448941518495772	5.7758466799336	0.135631680488586	0.481607923303673	0.113158	0.851789478830809	3.3534	91.28248587570621	85.68435436119334	70.55342465753425	82.37707159656512	94.86103828002098	85.67266794849385
ARHGAP30	ENSG00000186517	15	51.55779080066	0.447985249202019	2	3.3136	17	54.87139080066	0.464709017044792	58640.9753086419	0.0774826630949974	0.886644842877871	0	0.956928420546282	8.2448	76.30508474576271	24.534274652698702	90.36164383561643	81.34879396160368	75.57536561207249	38.670395618481614
ARHGAP31	ENSG00000031081	22	60.9835551335	0.515135763025515	0	0.525023333333333	22	61.5085784668333	0.510738680501998	3.07613155796238	0.102454863488674	0.547117324269603	0.553847	0.500859397389412	7.2842	84.88700564971752	97.72716920974722	88.21369863013699	78.2311436853908	93.39858999009498	97.20911262599779
ARHGAP32	ENSG00000134909	29	133.83980414744	0.295435072516734	3.33333333333333	19.1098666666667	32.3333333333333	152.949670814107	0.28351528049742	10.7962514743783	0.203202500939369	0.342289939497803	0.131453	0.81785865281329	5.2218	96.43502824858757	88.01184240491915	81.53424657534246	92.41918722310344	97.20911262599779	88.97628619705179
ARHGAP33	ENSG00000004777	34	99.40184775377	0.4553799928304	1.33333333333333	8.294	35.3333333333333	107.69584775377	0.434401251900193	58640.9753086419	0.119951725006104	0.8470089821734	0	0.955981365661904	10.0456	88.80790960451978	24.534274652698702	93.27671232876712	83.31236667942898	82.71863893258754	44.36287362349239
ARHGAP35	ENSG00000160007	13	106.70443845954	0.193699244137354	4	19.1110666666667	17	125.815505126207	0.202671602814588	8.92985119431352	0.217071235179901	0.244183050416496	0.211118	0.742735031404899	4.4915	97.01129943502825	92.47551810521522	77.96164383561643	96.49401082973255	98.58999009497174	92.5654023189419
ARHGAP36	ENSG00000147256	3	12.477524	0.621409866888072	0.333333333333333	0.711566666666667	3.33333333333333	13.1890906666667	0.62366909696264194	NA	NA	NA	0.029042	NA	4.0079	NA	70.38943293099523	75.16712328767123	70.78706995569655	NA	NA
ARHGAP39	ENSG00000147799	39	140.99390994436	0.361290335184123	2.66666666666667	9.72096666666667	41.6666666666667	150.714876611027	0.357951417719008	364.771182545483	0.0755929350852966	0.873090151482747	0.010975	0.937578485043558	14.1042	75.24293785310735	62.1885675244819	96.95342465753424	88.14198982661489	79.0304725281128	59.58165821826021
ARHGAP4	ENSG00000089820	11	31.172302	0.584092706753055	0.333333333333333	0.131973333333333	11.3333333333333	31.3042753333333	0.594815670316528	NA	NA	NA	0.051064	NA	4.5755	NA	75.71851514461399	78.36164383561643	72.72876442596947	NA	NA
ARHGAP40	ENSG00000124143	17	32.14245697954	0.793319256803754	0	0	17	32.14245697954	0.793319256803754	58640.9753086419	0.0479907914996147	0.915661579392576	0	0.957367732757978	3.0169	53.70621468926554	24.534274652698702	67.55068493150685	58.496964393152105	61.01497407213191	29.068344694983395
ARHGAP42	ENSG00000165895	54	109.63807967219	0.617851837306142	7.33333333333333	15.1860333333333	61.3333333333333	124.824113005523	0.607758269789409	59.8065174650119	0.0525852665305138	0.87476944463462	0.028839	0.919196881812393	5.5802	58.83050847457627	70.32111136415395	82.8931506849315	71.87551277142701	78.4536502942376	66.50352502476258
ARHGAP42-AS1	ENSG00000248027	NA	NA	NA	NA	NA	NA	NA	NA	NA	NA	NA	0	NA	NA	NA	24.534274652698702	NA	NA	NA	NA
ARHGAP42P2	ENSG00000231147	NA	NA	NA	NA	NA	NA	NA	NA	NA	NA	NA	0	NA	NA	NA	24.534274652698702	NA	NA	NA	NA
ARHGAP44	ENSG00000006740	39	100.97553306357	0.504476039266348	8	15.1006666666667	47	116.076199730237	0.516345898544015	58640.9753086419	0.127174526453018	0.836015253379711	0	0.95614042427921	8.8426	90.01129943502825	24.534274652698702	91.40821917808219	77.8482743532243	83.43529685952339	43.72778651750859
ARHGAP44-AS1	ENSG00000265489	NA	NA	NA	NA	NA	NA	NA	NA	NA	NA	NA	0	NA	NA	NA	24.534274652698702	NA	NA	NA	NA
ARHGAP45	ENSG00000180448	53	154.18025246751	0.432146333817779	2.33333333333333	3.3084	55.3333333333333	157.48865246751	0.439528336278796	59154.7111126419	0.121377401053905	0.836103171136081	5.14e-4	0.952756730165151	12.5833	89.07344632768361	49.48075609200638	95.9013698630137	82.96778428047914	83.4061644234691	48.89005418633106
ARHGAP5	ENSG00000100852	19	87.38898818852	0.319024630189115	1.66666666666667	8.33566666666667	20.6666666666667	95.7246548551867	0.31181204032013	63.7690442870189	0.131316855549812	0.720557543303165	0.030918	0.920771099051775	11.3567	90.67231638418079	70.90184468230471	94.81643835616438	90.81660558989225	89.37248732739032	66.35786284449105
ARHGAP6	ENSG00000047648	6	14.955974	0.791817079410561	0.333333333333333	6.2757	6.33333333333333	21.231674	0.578381592300213	NA	NA	NA	0.759608	NA	-0.8657	NA	99.37144158506035	0.410958904109589	73.94300716512608	NA	NA
ARHGAP8	ENSG00000241484	64	52.91096835272	1.48938800431902	0.666666666666667	0.653433333333333	64.6666666666667	53.5644016860533	1.48493377832653	1876.72302280733	0.0416371114552021	0.917340215690322	0.003334	0.956748969438939	0.0896	45.13559322033898	55.04896378956957	3.331506849315068	15.178034239457418	54.314513779642255	40.45912719221582
ARHGAP9	ENSG00000123329	65	87.20247698402	0.916336051327326	0	0	65	87.20247698402	0.916336051327326	9998.85473794032	0.0750122517347336	0.893072038514971	0.001359	0.956778441654199	2.1683	74.9774011299435	51.29127761329993	56.68493150684931	48.323579281299565	73.84489891044689	40.191108780516224
ARHGDIA	ENSG00000141522	6	27.06778893148	0.437508792550378	0	2.25836666666667	6	29.3261555981467	0.403816845777382	10.2562099349998	0.0830611884593964	0.7642591533827	0.089743	0.877282622372726	7.0736	78.5367231638418	82.81029378273742	87.7095890410959	85.22124377837335	87.78768280603624	79.84035425042242
ARHGDIB	ENSG00000111348	12	15.39067635043	1.26326932535176	0.333333333333333	0.120466666666667	12.3333333333333	15.5111430170967	1.27986636453627	58640.9753086419	0.0602927394211292	0.897736556900052	0	0.957533939975616	1.3532	65.63276836158192	24.534274652698702	33.99452054794521	22.819012197123016	68.85159937073938	14.962419157489947
ARHGDIG	ENSG00000242173	8	19.56376963876	0.737825581763046	0	0	8	19.56376963876	0.737825581763046	58640.9753086419	0.0452004782855511	0.916529138824847	0	0.957416429454306	3.2765	50.11299435028248	24.534274652698702	69.86849315068493	63.036700760269106	58.83586785527006	26.70861737458486
ARHGEF1	ENSG00000076928	38	138.18957782249	0.360435746653216	1	7.38393333333333	39	145.573511155823	0.349924492294423	35.8964943536919	0.110123842954636	0.550805039201991	0.031728	0.917534288712861	10.1021	86.86440677966102	71.16829879298565	93.32054794520548	88.6561286440956	93.31119268193206	67.8144846472062
ARHGEF10	ENSG00000104728	138	210.9684492325	0.753402687495746	2	2.20226666666667	140	213.170715899167	0.755654142130108	6.77651792205819	0.0799385085701942	0.771344492623113	0.244737	0.758251007842239	2.2301	77.29943502824858	93.38647232976543	57.61643835616438	61.66384072635782	87.4555730350172	91.976927110645
ARHGEF10L	ENSG00000074964	60	145.4576341895	0.511417854186249	3	6.04366666666667	63	151.501300856167	0.512882463626571	130.241306865233	0.0727001056075096	0.852535042992296	0.03653	0.916979602764375	9.8822	73.66101694915255	72.48462764746073	93.03561643835616	78.08893507630039	82.14181669871235	69.0263939870652
ARHGEF11	ENSG00000132694	48	184.25555957597	0.331354274711785	0	0.25533	48	184.51088957597	0.330895739786521	181.359031098367	0.105837009847164	0.77534935490625	0.015076	0.936760074474505	18.0053	85.87005649717514	64.98291960828968	98.37260273972602	89.77738883115462	87.20503408495019	62.48907533647964
ARHGEF12	ENSG00000196914	65	203.15751602668	0.393324229338407	1.33333333333333	17.5808633333333	66.3333333333333	220.738379360013	0.368647533343378	838.856151459048	0.150117248296738	0.808497795734611	0.010333	0.937480412489677	15.6319	92.909604519774	61.73309041220678	97.61643835616438	87.40906853361045	85.79502417992192	60.22839829866574
ARHGEF15	ENSG00000198844	52	79.77423066288	0.821264317820738	0	2.33936666666667	52	82.1135973295467	0.797866994696261	1359.139804258	0.0432805977761745	0.916689818172398	0.00807	0.938976045813939	3.0591	47.50847457627118	59.881575950808475	67.97260273972603	58.08127768965706	58.31148400629261	52.688923847812156
ARHGEF16	ENSG00000130762	52	96.2495045163	0.680686404093947	1	1.0252	53	97.2747045163	0.684951254102955	58640.9753086419	0.0704602524638176	0.894305912556976	0	0.956775829540098	5.2797	72.33333333333334	24.534274652698702	81.7917808219178	66.78882021550073	73.19233234283051	40.22024121657053
ARHGEF17	ENSG00000110237	68	172.65719233857	0.481924027302419	2	7.057	70	179.71419233857	0.475224564818735	20.7839189528303	0.145396932959557	0.554395300522308	0.056473	0.896694225526318	6.207	92.44632768361582	76.85720792530175	85.0904109589041	80.68150741125636	93.25875429703432	74.9227990444561
ARHGEF17-AS1	ENSG00000257038	NA	NA	NA	NA	NA	NA	NA	NA	NA	NA	NA	0	NA	NA	NA	24.534274652698702	NA	NA	NA	NA
ARHGEF18	ENSG00000104880	65	146.47223191748	0.545542130268876	0.333333333333333	0.188796666666667	65.3333333333333	146.661028584147	0.547342893667619	13.9626140346322	0.07979416847229	0.612143222047971	0.06512	0.895912319893204	5.6902	77.24293785310734	78.44682304714188	83.34246575342465	75.91204944483947	91.96527413622327	75.75598671560915
ARHGEF18-AS1	ENSG00000267852	NA	NA	NA	NA	NA	NA	NA	NA	NA	NA	NA	0	NA	NA	NA	24.534274652698702	NA	NA	NA	NA
ARHGEF19	ENSG00000142632	80	97.13845431913	0.991883531108843	1.66666666666667	3.683	81.6666666666667	100.82145431913	0.973686148726514	347.03096773251	0.0525054447352886	0.916276111069505	0.008248	0.944608591991177	1.5107	58.7683615819209	60.079708494648145	40.11780821917808	43.52130394355412	59.663229039212254	51.745032919652736
ARHGEF19-AS1	NA	NA	NA	NA	NA	NA	NA	NA	NA	NA	NA	NA	0	NA	NA	NA	24.534274652698702	NA	NA	NA	NA
ARHGEF2	ENSG00000116584	21	116.12004003402	0.26042398265027	0.333333333333333	8.95106666666667	21.3333333333333	125.071106700687	0.24491936530174	233.767483774183	0.196773841977119	0.73662539487091	0.015794	0.93688595953637	17.1783	96.08474576271186	65.32908221361876	98.147945205479445	94.42651643603347	88.83645050399114	62.21523043756919
ARHGEF2-AS2	ENSG00000273002	NA	NA	NA	NA	NA	NA	NA	NA	NA	NA	NA	0	NA	NA	NA	24.534274652698702	NA	NA	NA	NA
ARHGEF25	ENSG00000240771	35	69.50648575698	0.667623095689223	0.666666666666667	2.6306	35.6666666666667	72.13708575698	0.653784051278191	58640.9753086419	0.0740887373685837	0.892328914353248	0	0.957004910221059	5.0054	74.43502824858757	24.534274652698702	80.57534246575344	68.69769731444511	74.19448814309852	37.679892792635314
ARHGEF26	ENSG00000114790	53	82.99132677384	0.80283607264773	4	4.6555	57	87.64682677384	0.810857422173386	3790.55416122762	0.0644660741090775	0.896553231177107	0.002027	0.955961946734322	3.3899	68.44067796610169	52.80346162605329	70.81095890410958	57.10222611168845	70.86756394569714	44.461923906077025
ARHGEF28	ENSG00000214944	149	195.39565787655	0.873599535984726	0	0.262235666666667	149	195.657893543217	0.872428671101281	11.9752769152241	0.0993912667036056	0.890113402089646	0.145691	0.83561946244795	2.9168	84.07909604519774	89.48303347756776	66.498630136986307	52.037411803314555	74.82957524908232	87.46139952222805
ARHGEF3	ENSG00000163947	22	49.60322464258	0.633321934855365	2	4.73473333333333	24	54.3379579759133	0.621157005747846	14.2728294625766	0.135606095194817	0.783449267416618	0.124816	0.853186648371308	4.511	91.27118644067797	87.26941471191073	78.08219178082192	70.94021768856314	86.94284216046145	85.29977276699877
ARHGEF33	ENSG00000214694	62	92.26168498385	0.830235773229011	4	5.02933333333333	66	97.2910183171833	0.832634043296709	58640.9753086419	0.0316071026027203	0.923740214281015	0	0.957132240444778	3.1199	30.463276836158194	24.534274652698702	68.5150684931507	55.384783678827326	47.53248266620055	35.87368175726854
ARHGEF35	ENSG00000213214	0	0.9920004767	3.01988995360126	0	0	0	0.9920004767	3.01988995360126	59151.714187642	0.0225694607943296	0.937107225862619	5.11e-4	0.957437582040504	1.8833	18.71186440677966	49.460259621953995	50.367123287671234	3.5606847891483966	33.578045796189485	25.339392880032634
ARHGEF37	ENSG00000183111	49	64.13971909443	0.969306657088261	0.666666666666667	0.6015	49.6666666666667	64.74121909443	0.971795051699624	58640.9753086419	0.0300262160599232	0.931155479970034	0	0.957395270307302	1.7754	28.519774011299436	24.534274652698702	47.654794520547945	43.64163430509216	43.768571927984624	27.757385072539762
ARHGEF38	ENSG00000236699	72	65.662773323	1.33407072523781	0.666666666666667	0.975833333333333	72.6666666666667	66.6386066563333	1.32550166387498	41.5055501213308	0.0291689410805702	0.973395197998644	0.042918	0.917459156645034	-0.3573	27.45762711864407	73.97176041903894	1.3753424657534246	20.767926489088225	9.054361125677318	67.99510575074288
ARHGEF39	ENSG00000137135	25	34.8605914545	1.00159173189865	0	0.027462	25	34.8880534545	1.00080333273568	133.846975554289	0.0304023139178753	0.946000578519915	0.015216	0.937815149827296	1.6193	28.909604519774014	65.03757686176269	43.40273972602739	41.26237488377181	18.37674066305425	57.169492512963934
ARHGEF4	ENSG00000136002	106	152.29071123485	0.817934114226642	6.33333333333333	8.90356666666667	112.333333333333	161.194277901517	0.815127941449525	48.7688250378744	0.131953969597816	0.850661038754226	0.165328	0.812567247320644	1.1159	90.76271186440678	90.65816442723754	24.432876712328767	56.79593064595526	82.39235564877936	89.4190992250772
ARHGEF40	ENSG00000165801	91	175.80306040386	0.616170271723694	0	0.133723333333333	91	175.936783737193	0.615701942469939	137.306278340281	0.0971123054623604	0.838081739198031	0.064456	0.895511321292355	7.8204	83.43502824858757	78.3056251423366	89.4904109589041	71.31761745884154	83.17310493503467	76.07061702499563
ARHGEF5	ENSG00000050327	2	23.615620495799998	0.266594461195364	0.333333333333333	0.520063333333333	2.33333333333333	24.1356838291333	0.281318670138922	612.090355635574	0.0728607177734375	0.894756736588585	0.00763	0.940893601286846	11.0377	73.75706214689266	59.615121840127536	94.46575342465754	92.53951758464147	72.88352852065489	52.42673192332343
ARHGEF6	ENSG00000129675	1	28.191249	0.168274364799892	1	1.83299333333333	2	30.0242423333333	0.209690341290721	NA	NA	NA	0.314802	NA	4.908	NA	95.08084718742883	80.08219178082192	96.22053273532791	NA	NA
ARHGEF7	ENSG00000102606	24	111.51000876105	0.302684966576383	1.66666666666667	7.46443333333333	25.6666666666667	118.974442094383	0.299981269556959	29.3954515804974	0.157953977584839	0.48686942366828	0.081315	0.877056236563638	8.7496	93.70621468926554	81.62149851969939	91.24383561643835	91.55499644478478	94.77946745906893	80.00349589232653
ARHGEF7-AS2	ENSG00000235875	NA	NA	NA	NA	NA	NA	NA	NA	NA	NA	NA	0	NA	NA	NA	24.534274652698702	NA	NA	NA	NA
ARHGEF9	ENSG00000131089	1	13.771193	0.344477382488981	3	14.50666	4	28.277853	0.323699222378643	NA	NA	NA	0.71004	NA	0.3935	NA	98.90685493053975	6.142465753424657	90.14931903954493	NA	NA
ARID1A	ENSG00000117713	5	40.29012592092	0.260933284978462	0.333333333333333	8.75033333333333	5.33333333333333	49.0404592542533	0.223471177899931	2.87017246730022	0.354255378246307	0.277673422390047	0.836622	0.231770918096769	-0.1887	99.50282485875707	99.84513778182647	2	95.58059399442105	98.13552409252462	99.62710481850492
ARID1B	ENSG00000049618	10	48.35527937232	0.350783191740416	0.666666666666667	7.96833333333333	10.6666666666667	56.3236127056533	0.315917581576854	2.93660204810463	0.370165258646011	0.360655794457755	0.791439	0.284283259750979	-0.0923	99.57627118644068	99.5991801411979	2.3945205479452056	90.58688399059236	96.93526772708734	99.19011827769037
ARID2	ENSG00000189079	31	171.86763349552	0.243429373643241	1.33333333333333	12.2663333333333	32.3333333333333	184.133966828853	0.235500106632442	6.04750980123439	0.205104485154152	0.257894617559849	0.755315	0.268277342015727	0.4931	96.514124293785315	99.33955818720109	7.3424657534246585	94.87502051085708	98.39188952980248	99.30664802190759
ARID3A	ENSG00000116017	9	66.54091492048	0.23602345174971	0	18.6594666666667	9	85.2003815871467	0.184332700506177	155.065544658345	0.120369523763657	0.830747947068195	0.057676	0.897232378153883	14.0202	88.9322033898305	77.09177863812343	96.8986301369863	97.25427993217744	84.20439317135698	74.33432383615917
ARID3B	ENSG00000179361	4	20.98573452666	0.436178157834269	0.333333333333333	5.5912	4.33333333333333	26.57693452666	0.36161310471425	13.2318003187895	0.0547065325081348	0.908539553020296	0.104664	0.874047034117642	6.6812	60.96610169491525	84.73240719653838	86.48219178082192	87.89585954165071	66.25881256190642	81.51838256715027
ARID3C	ENSG00000205143	10	10.25288703919	1.65438467925049	1.33333333333333	1.44097	11.3333333333333	11.69385703919	1.59231239562508	58640.9753086419	0.0456937626004219	0.916637104883236	0	0.957571668106273	1.0786	50.83050847457628	24.534274652698702	22.926027397260274	12.645627085270476	58.52706403309445	6.642195420381043
ARID4A	ENSG00000032219	36	120.44002042121	0.394725384206673	5.33333333333333	16.8342546666667	41.3333333333333	137.274275087877	0.390263183600392	648.747510958096	0.10376975685358	0.855174415641763	0.009013	0.937899278712793	12.3643	85.28248587570621	60.678660897289916	95.7150684931507	85.97604331893015	81.63491231136747	56.38874322670861
ARID4B	ENSG00000054267	25	133.76990607781	0.261015957876313	1.66666666666667	21.305	26.6666666666667	155.07490607781	0.237618270900868	154.770620803666	0.133011400699615	0.753914706255747	0.028961	0.917710895172402	17.6389	90.93220338983052	70.36210430425871	98.26301369863015	94.77109883498332	88.15475150032046	67.49402785060886
ARID5A	ENSG00000196843	13	26.80659488846	0.771025531654202	1.66666666666667	2.27286666666667	14.6666666666667	29.0794615551267	0.780425229794439	4322.81316311728	0.0394496321678162	0.917314346715251	0.001895	0.956588174768619	3.1301	41.79661016949153	52.53928490093372	68.613698630137	59.65104195153968	54.5300938064441	41.56615976227932
ARID5B	ENSG00000150347	7	45.27629992205	0.290397267998237	1.66666666666667	13.9746666666667	8.66666666666667	59.2509665887167	0.257941898593974	6.20498676386403	0.132992044091225	0.395925508789292	0.196491	0.783359060350143	3.5481	90.92655367231637	91.9836028239581	72.20821917808219	93.76469944757424	96.4691487502185	91.00973023364213
ARIH1	ENSG00000166233	4	69.3988755614	0.13189722387561	6.66666666666667	96.446	10.6666666666667	165.8448755614	0.107290740527305	55.9840190982911	0.172775238752365	0.626629127314549	0.034522	0.917470282573035	17.4863	94.72881355932203	71.98815759508085	98.23013698630137	99.49133074440738	91.6215113907825	67.97179980189944
ARIH2	ENSG00000177479	13	74.72013546521	0.276613110335394	6.33333333333333	40.068	19.3333333333333	114.78813546521	0.24631468195046	159.695334868071	0.11336263269186	0.834309437376304	0.047593	0.913868835853153	15.2292	87.62711864406779	74.9533135959918	97.44657534246576	94.31165563638352	83.75575365612073	71.24628561440308
ARL1	ENSG00000120805	13	24.90159328185	0.830009905060106	0.333333333333333	4.28162733333333	13.3333333333333	29.1832206151833	0.722175142520095	58640.9753086419	0.115336917340755	0.855151938110066	0	0.957415382382866	2.7061	88.05084745762713	24.534274652698702	64.26849315068493	64.0977957665591	81.64073879857834	26.761055759482616
ARL10	ENSG00000175414	16	19.3512100012	1.25579659784273	0	0.0498266666666667	16	19.4010366678667	1.252571401192	58640.9753086419	0.0213943086564541	0.937281936913569	0	0.957537203267255	1.2549	17.056497175141246	24.534274652698702	30.136986301369863	24.306733030684242	32.35448348190876	14.35063800034959
ARL11	ENSG00000152213	1	1.02045652255	4.64876691320099	0	0	1	1.02045652255	4.64876691320099	19848.716948214	0.0241215322166681	0.936771195982288	9.08e-4	0.957335510852345	1.3743	20.807909604519775	50.28011842404919	34.95616438356164	1.6244598807635526	35.23859465128474	30.484181087222524
ARL13A	ENSG00000174225	7	7.267487	1.80916922210279	0	0.022458	7	7.289945	1.80359574762664	NA	NA	NA	0	NA	1.1419	NA	24.534274652698702	25.44109589041096	9.374829076190991	NA	NA
ARL13B	ENSG00000169379	29	48.4596126188	0.815957249905551	1.33333333333333	1.73986033333333	30.3333333333333	50.1994729521333	0.81819871260062	8.45053242454563	0.0515339262783527	0.989101750212202	0.100953	0.87417932941811	1.5141	57.80790960451977	84.31336825324529	40.24657534246575	56.56073948476727	7.189885218201937	81.46594418225251
ARL14	ENSG00000179674	9	8.39436700324	1.8709232531832	0	0.032378	9	8.42674500324	1.86373462304567	1353.57430836178	0.0138878496363759	0.937863054282942	0.003682	0.955888182102884	1.0202	7.073446327683616	55.55454338419494	20.54794520547945	8.691133840179404	24.296451669288587	44.62506554798112
ARL14EP	ENSG00000152219	11	15.77105623234	1.15448921002307	1.66666666666667	1.2444	12.6666666666667	17.01545623234	1.19073180230009	10.1334259274728	0.0213236194103956	0.998733483972787	0.130741	0.859206436741639	0.6788	16.90960451977401	87.89797312685037	10.575342465753424	27.681452715637477	3.659033968420445	83.88976286197052
ARL14EPL	ENSG00000268223	11	11.57995243599	1.57233065952115	0	0	11	11.57995243599	1.57233065952115	58640.9753086419	0.00954267662018537	0.938589522107885	0	0.957568361168849	1.0901	2.824858757062147	24.534274652698702	23.30958904109589	13.066783350653608	20.596632290392122	7.288935500786579
ARL15	ENSG00000185305	16	17.76684648087	1.36778261183338	0	0.544573333333333	16	18.3114198142033	1.32710537632903	169.315737208778	0.0377209819853306	0.937360109229991	0.028341	0.935156645465147	0.9005	39.30508474576271	70.14347529036667	16.2027397260274	20.702291746431115	31.614519606129463	63.887432267086176
ARL16	ENSG00000214087	18	14.92561773182	1.7883193038356	0	0	18	14.92561773182	1.7883193038356	58640.9753086419	0.0170658119022846	0.937680072369961	0	0.957615323621147	0.7438	11.146892655367232	24.534274652698702	11.994520547945205	9.637368046819446	27.396142865466416	1.8178640097884937
ARL17A	ENSG00000185829	NA	NA	NA	NA	NA	NA	NA	NA	NA	NA	NA	0.013075	NA	NA	NA	63.67570029606012	NA	NA	NA	NA
ARL17B	ENSG00000228696	0	0.77004724274	3.89032270655824	0	0	0	0.77004724274	3.89032270655824	12069.6075025284	0.0230515711009502	0.937015463911882	0.001714	0.956963457388858	1.8027	19.35593220338983	52.15668412662263	48.361643835616434	2.4175463545370093	34.02668531142574	38.215929616034494
ARL2	ENSG00000213465	9	16.69601331888	0.940656677864282	3.33333333333333	3.29823333333333	12.3333333333333	19.9942466522133	0.992895134705963	46.3250205842343	0.0406293496489525	0.954764367745851	0.138803	0.8355402960933	1.3686	43.570621468926554	88.80437258027784	34.62739726027397	41.88043537712629	14.700227233001229	87.47887898386062
ARL2-SNX15	ENSG00000273003	NA	NA	NA	NA	NA	NA	NA	NA	NA	NA	NA	0	NA	NA	NA	24.534274652698702	NA	NA	NA	NA
ARL2BP	ENSG00000102931	16	17.4576496553	1.3920077538198	0	0	16	17.4576496553	1.3920077538198	20.8171809981783	0.0223639532923698	0.975119895131445	0.043333000000000003	0.917156114403777	0.7	18.338983050847457	74.03780460031884	10.967123287671233	17.962041240496646	8.46005943016955	68.60688690788324
ARL3	ENSG00000138175	6	16.65631136607	0.710985487251639	1.33333333333333	3.2845033333333302	7.33333333333333	19.9408146994033	0.6809607132355	7.01578050089808	0.0683629885315895	0.994897085591252	0.290064	0.727953623539603	1.1991	71.12994350282486	94.54793896606695	28.063013698630137	67.06229830990537	6.391656470314047	93.05482724465419
ARL4A	ENSG00000122644	2	1.3592643304	4.63176549333806	0.666666666666667	5.42552	2.66666666666667	6.7847843304	1.0723066343466	58640.9753086419	0.0364643223583698	0.917905784987884	0	0.957577229472654	1.1953	37.57627118644068	24.534274652698702	27.95342465753425	35.63966526281244	51.01089553108431	5.657519081745605
ARL4C	ENSG00000188042	1	15.7134691947	0.30189797425451	3	13.9278333333333	4	29.6413025280333	0.30880960841652	58640.9753086419	0.130097478628159	0.838539645072316	0	0.957360677539784	9.1427	90.47457627118644	24.534274652698702	91.93972602739726	90.95881419898267	83.1381460117695	29.330536619472127
ARL4D	ENSG00000175906	2	1.3218464717	4.7628781077541396	0	0	2	1.3218464717	4.7628781077541396	58640.9753086419	0.0660982951521873	0.896708687092856	0	0.957577676648902	1.1901	69.61016949152543	24.534274652698702	27.687671232876713	1.5424164524421684	70.55876012352152	5.558468799160991
ARL5A	ENSG00000162980	12	17.85287135482	1.08904438639031	0.666666666666667	0.492528	12.6666666666667	18.34539935482	1.1044101289171	58640.9753086419	0.0383753105998039	0.917522742884305	0	0.957501513443382	1.6722	40.225988700564976	24.534274652698702	44.93150684931507	33.3315101460373	52.9627687467226	19.39637592495484
ARL5AP2	ENSG00000236818	NA	NA	NA	NA	NA	NA	NA	NA	NA	NA	NA	0	NA	NA	NA	24.534274652698702	NA	NA	NA	NA
ARL5B	ENSG00000165997	9	21.87477308229	0.717960198399979	0.333333333333333	1.58927666666667	9.33333333333333	23.4640497489567	0.687248089081908	58640.9753086419	0.0567826107144356	0.904744506091812	0	0.957397014848989	3.4648	62.813559322033896	24.534274652698702	71.45205479452055	66.63020292074604	67.30175377265047	27.669987764376856
ARL5C	ENSG00000141748	18	14.83797690344	1.79888205010593	0	0	18	14.83797690344	1.79888205010593	58640.9753086419	0.0228645615279674	0.937127134319452	0	0.957616302241028	0.7386	19.129943502824858	24.534274652698702	11.87945205479452	9.467811628288572	33.438210103128824	1.7770785993124747
ARL6	ENSG00000113966	14	21.76419791994	1.00561876864844	0	0.24817	14	22.01236791994	0.99428130551303	19.8412610334506	0.0397563837468624	0.968476115407891	0.052278	0.913846233527219	1.4328	42.282485875706215	76.06923252106583	37.44931506849315	41.78198326314062	10.971275418050453	71.2579385888248
ARL6IP1	ENSG00000170540	12	23.12232086937	0.840857171724075	0	0.976766666666667	12	24.0990875360367	0.8067761611655	7.72095120281822	0.038151778280735	0.99846965184899	0.098485	0.876627605777334	1.6039	39.96610169491526	84.00819858802096	42.88219178082191	57.39758245364546	4.42230379304317	80.30647322729126
ARL6IP4	ENSG00000182196	17	26.86133852576	0.949291118102755	0	0.273103333333333	17	27.1344418590933	0.939736671764633	86.6904016868863	0.0603753812611103	0.930167444595573	0.019703	0.937547644965634	2.0503	65.7231638418079	66.94147119107264	54.35616438356165	46.32171963025762	44.386179572335834	59.808891219483776
ARL6IP5	ENSG00000144746	5	8.49957907191	1.23688888823751	0.333333333333333	0.351466666666667	5.33333333333333	8.85104573857667	1.23817337724705	58640.9753086419	0.0494748055934906	0.915446931066588	0	0.957527671645299	1.6853	55.42372881355932	24.534274652698702	45.326027397260276	25.056063009352954	61.323777894307526	15.888830624016776
ARL6IP6	ENSG00000177917	18	21.02510236618	1.26951916079228	0	0	18	21.02510236618	1.26951916079228	364.771182545483	0.0314182415604591	0.935756157780975	0.010975	0.938094383767467	1.105	30.192090395480225	62.1885675244819	24.005479452054796	23.311272767051364	37.90712579385889	55.071957117054126
ARL8A	ENSG00000143862	7	27.88984440108	0.471430159786871	0.333333333333333	7.82123333333333	7.33333333333333	35.7110777344133	0.380243673999152	58640.9753086419	0.11910018324852	0.853236899016598	0	0.95725877802998	6.5395	88.67231638418079	24.534274652698702	86.02739726027397	86.63239074550128	82.02528695449513	32.814775971566746
ARL8B	ENSG00000134108	8	26.74347563071	0.539744718095682	2.66666666666667	7.264	10.6666666666667	34.00747563071	0.523226707705793	58640.9753086419	0.0946803390979767	0.874399308239961	0	0.957298520296088	5.4712	82.71186440677965	24.534274652698702	82.47671232876712	77.42164852595307	78.59931247450912	31.777661248033567
ARL9	ENSG00000196503	8	11.82848972132	1.22032905766312	0	0.0282936666666667	8	11.8567833879867	1.21741700449901	58640.9753086419	0.0130923250690103	0.937908926747223	0	0.957525496739635	1.5559	6.107344632768362	24.534274652698702	41.50684931506849	26.221079691516707	23.719629435413395	16.238419856668415
ARMC1	ENSG00000104442	16	21.27072691779	1.14247076639974	0.666666666666667	3.45933333333333	16.6666666666667	24.7300602511233	1.01497999181238	58640.9753086419	0.0412154756486416	0.917197804693117	0	0.957512195417846	1.459	44.50282485875706	24.534274652698702	38.36164383561644	40.04813214461521	55.27588416943425	18.038804404824333
ARMC10	ENSG00000170632	16	21.01192291819	1.1565425867144	0	0.123053333333333	16	21.1349762515233	1.14980889471762	261.533443591619	0.0316166505217552	0.936660052320684	0.085121	0.877244971551107	0.879	30.48587570621469	82.18629013892051	15.476712328767123	29.929442651643598	35.65810173046671	79.86948668647672
ARMC12	ENSG00000157343	14	23.45023267412	0.933316364789221	0	0	14	23.45023267412	0.933316364789221	58841.934907642	0.0105154896155	0.938218812591746	2.01e-4	0.957402953009261	2.1483	3.593220338983051	49.09587793213391	56.36438356164384	46.84132800962642	21.80271514304026	27.337877993357807
ARMC2	ENSG00000118690	65	77.50445234369	1.03099591067563	0.333333333333333	1.50106666666667	65.3333333333333	79.005519010356707	1.01605397672273	285.781812409652	0.0403918176889419	0.931688636014714	0.014113	0.937785260481584	1.1714	43.21468926553672	64.41812798906855	26.91780821917808	39.966088716293825	43.40732972091126	57.53656120724815
ARMC3	ENSG00000165309	68	83.03854501396	1.00203645741316	1	2.2378	69	85.27634501396	0.988626765288882	290.403325153283	0.0485084168612957	0.919155394037765	0.007268	0.948146040722556	1.397	54.333333333333336	59.29401047597358	35.989041095890414	42.23048733796423	49.04154285381344	50.801141991493324
ARMC5	ENSG00000140691	20	58.35647154955	0.498008499635858	0	0	20	58.35647154955	0.498008499635858	6.29653425134798	0.0498138889670372	0.591274227025058	0.155876	0.831995314915817	2.7237	55.85875706214689	90.16169437485766	64.53150684931506	79.02969972105234	92.49548447241159	88.05570121773583
ARMC6	ENSG00000105676	37	39.27612373313	1.23931489574308	0.666666666666667	1.19703333333333	37.6666666666667	40.4731570664633	1.22132792431575	157.24012028642	0.0506664961576462	0.93261143430932	0.021742	0.937421208185611	0.9088	56.86440677966102	67.77954907765886	16.493150684931507	25.996827654104905	42.5741420497582	60.53137563363048
ARMC7	ENSG00000125449	4	11.29714840295	0.810250401264742	0	0.27195	4	11.56909840295	0.79120418098471	58640.9753086419	0.0256460141390562	0.936007528557522	0	0.957475701588719	2.8133	22.796610169491522	24.534274652698702	65.43561643835616	58.726685992452005	37.400221406514014	22.152304375691898
ARMC8	ENSG00000114098	17	85.6241090719	0.29780432589895	1	5.83976666666667	18	91.4638757385667	0.291828550845345	29523.404829821	0.106223069131374	0.855494103462354	4.07e-4	0.955454662181614	14.9296	85.9322033898305	49.27351400592121	97.34794520547945	92.04178745282503	81.51838256715027	45.77288352852066
ARMC9	ENSG00000135931	92	104.19013392311	1.05010178229179	2	2.8004333333333302	94	106.990567256443	1.04289682850727	5.54780469922414	0.0676992163062096	0.998820544517797	0.144044	0.851203160766304	-0.2934	70.67231638418079	89.27806877704396	1.5890410958904109	37.89859432259476	3.175435529919014	85.73675930781332
ARMCX1	ENSG00000126947	0	0.47504	6.30627373179941	0	0.680333333333333	0	1.15537333333333	2.59286949691931	NA	NA	NA	0	NA	1.7022	NA	24.534274652698702	45.728767123287675	4.692884099983601	NA	NA
ARMCX2	ENSG00000184867	0	0.377762	7.9302107505625	0	1.010769	0	1.388531	2.15748317722398	NA	NA	NA	0	NA	1.6707	NA	24.534274652698702	44.88219178082192	6.459552589837557	NA	NA
ARMCX3	ENSG00000102401	1	0.225821	21.0071894039552	0	0.4444	1	0.670221	7.07806010016185	NA	NA	NA	0	NA	1.2342	NA	24.534274652698702	29.391780821917806	0.5578953125854724	NA	NA
ARMCX4	ENSG00000196440	0	1.64921	1.81646501873866	0.333333333333333	2.73053333333333	0.333333333333333	4.37974333333333	0.825202787759162	NA	NA	NA	0	NA	2.1489	NA	24.534274652698702	56.37260273972603	55.964557238965156	NA	NA
ARMCX5	ENSG00000125962	NA	NA	NA	NA	NA	NA	NA	NA	NA	NA	NA	0	NA	NA	NA	24.534274652698702	NA	NA	NA	NA
ARMCX5-GPRASP2	ENSG00000286237	NA	NA	NA	NA	NA	NA	NA	NA	NA	NA	NA	0	NA	NA	NA	24.534274652698702	NA	NA	NA	NA
ARMCX6	ENSG00000198960	0	0.698137	4.29103782431527	0	0	0	0.698137	4.29103782431527	NA	NA	NA	0	NA	1.7775	NA	24.534274652698702	47.69315068493151	1.9635727178253006	NA	NA
ARMH1	ENSG00000198520	32	47.69716219789	0.901153270760349	0	0.316123333333333	32	48.0132855312233	0.895220005151777	58640.9753086419	0.0273422636091709	0.934548568659656	0	0.957371829618144	2.2751	24.91525423728814	24.534274652698702	58.37534246575342	50.144943390034456	40.13284390840762	28.905203053079305
ARMH2	ENSG00000260286	2	2.157967428	2.91746461980055	0.333333333333333	0.5782	2.33333333333333	2.736167428	2.48150694589193	58640.9753086419	0.00306593114510178	0.956227359390724	0	0.957567602193482	1.3164	0.10734463276836158	24.534274652698702	32.56712328767124	4.9937100038286815	13.849560100215584	7.533647963642721
ARMH3	ENSG00000120029	51	88.35088274997	0.728933904892203	1	2.22068	52	90.57156274997	0.723358713660332	58640.9753086419	0.0619395822286606	0.896847653993271	0	0.956957006179977	4.429	66.77966101694915	24.534274652698702	77.57260273972602	63.99934365257343	70.29074171182194	38.32080638582999
ARMH4	ENSG00000139971	42	50.23207853474	1.08145926012566	2.33333333333333	1.70606666666667	44.3333333333333	51.9381452014067	1.0964363828118	58640.9753086419	0.0264005195349455	0.935681536347864	0	0.957491112737214	1.2743	23.677966101694913	24.534274652698702	30.8986301369863	33.91675326806323	38.06444094855211	20.63741770086814
ARMS2	ENSG00000254636	3	4.05541206456	1.91192816031975	0	0	3	4.05541206456	1.91192816031975	383.980293252266	0.00735784554854035	0.955923515473077	0.008024	0.947330117748724	1.3973	1.384180790960452	59.86335686631746	36.00547945205479	8.231690641579618	14.041834178173985	51.098292839247215
ARMT1	ENSG00000146476	24	24.83708332703	1.35895196832706	0.333333333333333	0.0818966666666667	24.3333333333333	24.9189799936967	1.37006639050735	58640.9753086419	0.0352429412305355	0.918200616992755	0	0.957573709488354	0.9379	35.87005649717514	24.534274652698702	17.482191780821918	18.83170158070338	49.74654780632757	6.298432674940273
ARNT	ENSG00000143437	28	88.04480191047	0.436015536920251	12.3333333333333	28.0743333333333	40.3333333333333	116.119135243803	0.451653027106386	721.634025658897	0.103842876851559	0.856761268411579	0.005705	0.944300926264124	10.1466	85.28813559322033	57.91391482578	93.39178082191782	82.20204561614615	81.00565169259454	51.82660374060479
ARNT2	ENSG00000172379	33	91.45466026986	0.482480412487837	16.6666666666667	38.701	49.6666666666667	130.15566026986	0.483384251030821	17.8857144032437	0.111349180340767	0.62029630896684	0.060548	0.89755374011019	6.4109	87.21468926553672	77.6542928717832	85.64931506849315	80.05797735601378	91.81961195595176	74.01386703956184
ARNTL	ENSG00000133794	8	71.04572619805	0.20317407517178	4.33333333333333	18.93	12.3333333333333	89.97572619805	0.220639399779847	26.6236285556801	0.321004062891006	0.401739673504465	0.035726	0.917826201831372	11.7772	99.22033898305085	72.32521065816442	95.2054794520548	95.72280260351145	96.37009846763387	67.2959272854396
ARNTL2	ENSG00000029153	47	68.0152389903	0.881206484591362	0	0.03827	47	68.0535089903	0.8807109367105	139.389025955103	0.0500131919980049	0.927149127503234	0.047968	0.915578864520023	1.976	56.09604519774011	75.0466864040082	52.92876712328767	51.36465569107914	46.087513837907125	70.52380120025637
ARNTL2-AS1	NA	NA	NA	NA	NA	NA	NA	NA	NA	NA	NA	NA	0	NA	NA	NA	24.534274652698702	NA	NA	NA	NA
ARPC1A	ENSG00000241685	6	41.15037899532	0.287783392074399	2.66666666666667	26.5044333333333	8.66666666666667	67.6548123286533	0.225901252096872	58640.9753086419	0.0841371566057205	0.876639468785899	0	0.95695149227257	12.1297	78.93785310734464	24.534274652698702	95.4849315068493	95.3836897664497	77.27087339043291	38.41985666841461
ARPC1B	ENSG00000130429	27	40.8126426797	0.912319311735595	3.33333333333333	6.70857	30.3333333333333	47.5212126797	0.864311784707689	6.32293898313467	0.0709966495633125	0.997334812650186	0.125812	0.855047070524248	0.8536	72.66101694915254	87.36278751992712	14.76164383561644	52.7593939725428	5.52933636310668	84.80452135407563
ARPC2	ENSG00000163466	2	37.80074061061	0.166552123587358	2.33333333333333	10.2861133333333	4.33333333333333	48.0868539439433	0.199858527221936	4029.90964557613	0.0917021036148071	0.874669165339882	0.001825	0.955715113654413	19.0004	81.71751412429379	52.400364381689826	98.61917808219178	96.60887162938249	78.50026219192449	45.07370506321738
ARPC3	ENSG00000111229	10	18.99071338876	0.893184941949642	3	4.199	13	23.18971338876	0.891281782108256	19.1951348352162	0.0504532121121883	0.961845092222254	0.084005	0.893038608650599	1.723	56.604519774011294	81.99498975176496	46.26849315068493	50.46764754143193	12.282235040494086	77.42818854512615
ARPC4	ENSG00000241553	3	20.06367341079	0.386452488992514	1	4.99088	4	25.05455341079	0.365343531635073	86.9512214251953	0.0892062187194824	0.897075003988566	0.186391	0.793334393989666	5.3498	80.86440677966101	91.61694374857663	82.04931506849316	87.58956407591752	69.912020043116	90.50865233350812
ARPC4-TTLL3	ENSG00000250151	49	66.1844403735	0.939360616349566	0	0.649299	49	66.8337393735	0.930234598344998	58640.9753086419	0.00897440873086452	0.938522820263209	0	0.957362532990908	1.9828	2.457627118644068	24.534274652698702	53.09315068493151	47.06011048515014	20.724815009031047	29.25479228573093
ARPC5	ENSG00000162704	4	9.63620864397	0.949908762339379	0	0.262616666666667	4	9.89882531063667	0.924707603113449	24.0604575117271	0.0839725062251091	0.944445848336589	0.05351	0.912369461864095	1.9733	78.91525423728814	76.28786153495787	52.87123287671233	47.63988404528797	18.837033152712237	71.74153702732622
ARPC5L	ENSG00000136950	3	11.58764606003	0.669131287559594	0	0.255723333333333	3	11.8433693933633	0.654683331272065	58640.9753086419	0.0504465475678444	0.914690441334579	0	0.957456575446912	3.6283	56.59887005649718	24.534274652698702	72.78904109589041	68.64847125745227	62.38419856668415	23.93520946221524
ARPIN	ENSG00000242498	17	22.80616858856	1.11808478411609	0	0	17	22.80616858856	1.11808478411609	29544.8864043209	0.0140361608937383	0.937826606575165	4.5e-4	0.957395670252683	1.4935	7.248587570621469	49.332726030516966	39.534246575342465	32.21571952086639	24.879100390374646	27.716599662063743
ARPIN-AP3S2	ENSG00000250021	35	43.91978621414	1.05656559814069	0.333333333333333	0.577856666666667	35.3333333333333	44.4976428808067	1.05136380401105	58640.9753086419	0.00377666973508894	0.955226978491309	0	0.957476350320558	1.4335	0.2090395480225989	24.534274652698702	37.47397260273972	37.258655581687904	14.414729359669053	22.076560041950714
ARPP19	ENSG00000128989	3	5.87428056518	1.31993295892144	0.666666666666667	1.89006666666667	3.66666666666667	7.76434723184667	1.1194814944351	58640.9753086419	0.0557398721575737	0.909360846976946	0	0.957534349488114	1.7509	62.01129943502824	24.534274652698702	47.00821917808219	32.13914565443308	65.9383557653091	14.86336887490532
ARPP21	ENSG00000172995	54	97.87518576887	0.692106875016783	9.66666666666667	12.7128666666667	63.6666666666667	110.588052435537	0.709276587523072	137.479255147495	0.165468350052834	0.81353599008087	0.034201	0.91772453007143	4.5094	94.24858757062147	71.8902300159417	78.06575342465753	64.96198654487776	85.3988230495834	67.44741595292199
ARR3	ENSG00000120500	6	13.908857	0.851428384979462	0	0.0168813333333333	6	13.9257383333333	0.850396249660511	NA	NA	NA	0.07568	NA	1.9445	NA	80.67866089728992	52.131506849315066	54.03927145435651	NA	NA
ARRB1	ENSG00000137486	18	51.79851478287	0.515299915902449	8.33333333333333	17.0216666666667	26.3333333333333	68.8201814495367	0.529826875021787	119.697287223658	0.0841314345598221	0.88790210729793	0.01422	0.937771576471958	6.9302	78.93220338983052	64.49555909815533	87.3041095890411	77.00596182245802	75.30152071316203	57.693876361941385
ARRB2	ENSG00000141480	20	57.46673991036	0.505718940830238	4.66666666666667	13.4269333333333	24.6666666666667	70.8936732436933	0.487046943898192	153.450596816681	0.113676533102989	0.85667670101621	0.035605	0.917710713626696	7.2165	87.70621468926554	72.30243680255067	88.08219178082192	79.7516818902806	81.05809007749228	67.49985433781973
ARRDC1	ENSG00000197070	28	38.74490247309	0.990811671411316	0.333333333333333	1.01446666666667	28.3333333333333	39.7593691397567	0.975196932946015	58640.9753086419	0.0337052382528782	0.919808545511764	0	0.95744477514695	1.7712	33.37288135593221	24.534274652698702	47.57260273972603	43.384564896351804	48.84926877585504	24.873273903163778
ARRDC1-AS1	ENSG00000203993	NA	NA	NA	NA	NA	NA	NA	NA	NA	NA	NA	0	NA	NA	NA	24.534274652698702	NA	NA	NA	NA
ARRDC2	ENSG00000105643	34	43.26083696148	1.04634158506331	0.333333333333333	0.465066666666667	34.3333333333333	43.7259036281467	1.04389698737161	58640.9753086419	0.0288567245006561	0.933464542764435	0	0.957470792033714	1.4825	27.011299435028246	24.534274652698702	39.18904109589041	37.78373352294481	41.6885159937074	22.624249839771608
ARRDC3	ENSG00000113369	9	38.00614443703	0.413228351750766	1	4.87012333333333	10	42.8762677703633	0.395608575974199	15.9309747914547	0.072791576385498	0.757826551653254	0.071625	0.894429237052381	5.4781	73.72881355932203	79.89979503529948	82.5041095890411	85.66427829130886	88.03239526889239	76.81058090077492
ARRDC4	ENSG00000140450	33	46.4386044147	0.950181056624721	0.666666666666667	1.07723333333333	33.6666666666667	47.5158377480333	0.944646362798449	58640.9753086419	0.0239725895226002	0.936572318650098	0	0.957408322727519	1.9539	20.627118644067796	24.534274652698702	52.35890410958904	45.911502488650655	35.96107906543146	27.04072714560391
ARRDC5	ENSG00000205784	9	9.74277954098	1.6119851995066	0	0	9	9.74277954098	1.6119851995066	58640.9753086419	0.0104923229664564	0.938320517099804	0	0.957565069199162	1.1446	3.553672316384181	24.534274652698702	25.616438356164384	12.273696876880152	21.34824914059314	8.256132377789427
ARSA	ENSG00000100299	26	40.7257296323	0.885843136740239	0	0	26	40.7257296323	0.885843136740239	381.649118798354	0.0367669872939587	0.931358047245639	0.077006	0.892008263887906	1.7945	37.97740112994351	80.91550899567297	48.15890410958904	50.943499425696004	43.61125677329139	77.66707452077142
ARSB	ENSG00000113273	34	41.86691990108	1.08117847752809	1.66666666666667	1.85113333333333	35.6666666666667	43.7180532344133	1.07877804898404	239.685809151337	0.0450833141803741	0.930088808991359	0.060554	0.897988763187097	0.8468	49.97175141242938	77.65884764290595	14.575342465753424	35.16381337854838	44.43279147002273	73.65845131969935
ARSD	ENSG00000006756	3	9.362832	0.828131544807461	0.333333333333333	0.5287	3.33333333333333	9.891532	0.831582839325436	NA	NA	NA	0	NA	2.7644	NA	24.534274652698702	65.01917808219177	55.46682710714872	NA	NA
ARSDP1	ENSG00000225117	NA	NA	NA	NA	NA	NA	NA	NA	NA	NA	NA	0	NA	NA	NA	24.534274652698702	NA	NA	NA	NA
ARSF	ENSG00000062096	14	12.537521	1.74567890357839	0	0.306423333333333	14	12.8439443333333	1.70403151437445	NA	NA	NA	0.005064	NA	0.887	NA	57.221589615121836	15.73972602739726	10.561724005907124	NA	NA
ARSG	ENSG00000141337	33	49.13062529177	0.898117659787419	0	0.0690066666666667	33	49.1996319584367	0.896857973413571	32.4426196717307	0.0254622139036655	0.962971696539113	0.044429	0.91641224769365	1.7848	22.56497175141243	74.28831701207015	47.87397260273973	50.01914346660833	12.095787449746538	69.77801083726621
ARSH	ENSG00000205667	15	11.809659	1.95578295360935	0	0.21255	15	12.022209	1.92120514292666	NA	NA	NA	0	NA	0.7632	NA	24.534274652698702	12.449315068493151	8.138708089482023	NA	NA
ARSI	ENSG00000183876	6	10.8563410738	1.09082752392516	2	4.29129666666667	8	15.1476377404667	0.952930744880067	161.663101373571	0.0430615246295929	0.934889015642102	0.025452	0.936142343746226	1.8668	47.18079096045198	69.23252106581644	49.92876712328767	45.189520319422414	39.60846005943017	63.1591213657286
ARSJ	ENSG00000180801	3	9.27681014728	0.835810629390333	7	7.13346666666667	10	16.4102768139467	1.03363394950816	58640.9753086419	0.0932372882962227	0.875373998649448	0	0.957489130766907	2.734	82.2316384180791	24.534274652698702	64.67671232876712	38.609637368046826	78.18563188253802	20.829691778826543
ARSK	ENSG00000164291	33	40.77448339635	1.08217391210129	2	3.010558	35	43.78504139635	1.05981709076155	32.0425516496712	0.0273178368806839	0.969917298023537	0.05021	0.91331562880294	0.8699	24.887005649717516	75.50899567296744	15.175342465753424	36.60230815511678	10.551768338868499	71.46186564120492
ARSL	ENSG00000157399	1	9.770889	0.485510020469026	1	9.6622	2	19.433089	0.323972870286962	NA	NA	NA	0.109317	NA	3.4628	NA	85.2607606467775	71.44109589041095	90.13291035388066	NA	NA
ART1	ENSG00000129744	25	27.55019574542	1.26736232629957	0	0	25	27.55019574542	1.26736232629957	58640.9753086419	0.023208836093545	0.936984046231649	0	0.95755341030923	1.0489	19.491525423728813	24.534274652698702	21.68219178082192	23.475359623694146	34.195653440540696	10.982928392472175
ART3	ENSG00000156219	29	30.30606239492	1.30472153487523	0	0	29	30.30606239492	1.30472153487523	4644.14767728014	0.0526789091527462	0.91375991012541	0.001748	0.95710295954102	0.9194	58.91525423728814	52.27055340469141	16.915068493150685	21.670404200623523	63.293130571578395	36.33397424692652
ART4	ENSG00000111339	12	21.13067808529	0.92011099934601	0	0	12	21.13067808529	0.92011099934601	1215.04895616945	0.0212712846696377	0.937235873360804	0.003388	0.95602249462685	2.2046	16.830508474576273	55.1582782965156	57.27123287671233	48.01728381556637	32.73903163782556	44.24634387927519
ART5	ENSG00000167311	18	26.9674793096	0.989776241414703	0	0	18	26.9674793096	0.989776241414703	58640.9753086419	0.0128658441826701	0.937906255721894	0	0.957462717678278	1.8703	5.84180790960452	24.534274652698702	49.983561643835614	42.126565662090464	23.772067820311136	23.358387228340035
ARTN	ENSG00000117407	1	2.4172949958	1.96246818308603	0	0	1	2.4172949958	1.96246818308603	58640.9753086419	0.0409634113311768	0.917249212323658	0	0.957551427950965	1.7011	44.124293785310734	24.534274652698702	45.6986301369863	7.783186566756001	54.96708034725864	11.367476548388979
ARV1	ENSG00000173409	24	26.51929237897	1.2727490157896	0	0.0496666666666667	24	26.5689590456367	1.27036980322771	6.87847059136426	0.014118954539299	0.998966476123559	0.117284	0.868614332079009	0.0767	7.327683615819209	86.33568663174675	3.2602739726027394	23.26751627194662	0.908932004894254	82.75942434306357
ARVCF	ENSG00000099889	55	100.32935946121	0.68624709956715	5.66666666666667	8.04133333333333	60.6666666666667	108.370692794543	0.69323584606826	9.14885209225138	0.0451965890824795	0.762344386622261	0.1165	0.856438583408484	2.1121	50.10734463276836	86.18082441357322	55.589041095890416	66.19263796969862	87.89255957583173	84.36170832605022
ARX	ENSG00000004848	1	4.814499	0.985328799193972	5.66666666666667	26.6026666666667	6.66666666666667	31.4171656666667	0.404721256320889	NA	NA	NA	0.861267	NA	-1.2886	NA	99.95900705989524	0.19726027397260273	85.1884264070448	NA	NA
AS3MT	ENSG00000214435	46	39.34931771777	1.49471017497749	0.666666666666667	0.328663333333333	46.6666666666667	39.6779810511033	1.50114481161644	46.57534815086	0.0195006281137466	0.974402458100309	0.051428	0.915225198210507	-0.311	14.254237288135593	75.846048736051	1.5123287671232877	14.71312147896954	8.68146594418225	70.7393812270582
ASAH1	ENSG00000104763	63	51.60335456937	1.50576180704079	0	0	63	51.60335456937	1.50576180704079	7.5662289759471	0.0610570050776005	0.998756971288801	0.123383	0.870687851942312	-0.8007	66.18644067796609	87.11910726485993	0.4547945205479452	14.581851993655306	3.583289634679261	82.32826428945988
ASAH2	ENSG00000188611	52	69.61457760583	0.941120830984365	0	0.306893333333333	52	69.9214709391633	0.936990144014958	58640.9753086419	0.0255857612937689	0.935785599845944	0	0.957358129535008	1.9646	22.717514124293785	24.534274652698702	52.65205479452055	46.60066728655035	37.860513896172	29.482025286954496
ASAH2B	ENSG00000204147	1	3.53700021046	1.34121126268568	1	1.4003	2	4.93730021046	1.27514903965814	58640.9753086419	0.014733174815774	0.937788984103021	0	0.95753728912841	2.0387	8.209039548022599	24.534274652698702	54.14794520547945	23.015916425094346	25.485055060304134	14.315679077084425
ASAP1	ENSG00000153317	41	140.18926939628	0.379468559544208	6	25.4531666666667	47	165.642436062947	0.361836441638103	239.048436890817	0.174551457166672	0.76405257253735	0.021768	0.933938095236886	12.8582	94.81920903954803	67.79776816214985	96.0986301369863	87.86851173221025	87.80516226766882	64.33607178232245
ASAP2	ENSG00000151693	43	141.74614500729	0.39118525169408	8.66666666666667	24.8296	51.6666666666667	166.57574500729	0.391080895475912	58640.9753086419	0.0789260044693947	0.876252552283995	0	0.95388080486989	13.6669	76.86440677966102	24.534274652698702	96.69589041095891	85.92681726193732	77.60298316145196	47.963642719804234
ASAP3	ENSG00000088280	77	117.37353863393	0.792963017678019	1	1.46534666666667	78	118.838885300597	0.79238244116374	2665.98490750617	0.0311542600393295	0.922864420871707	0.002706	0.954473875678899	3.7956	29.909604519774014	54.06741061261672	73.86301369863014	58.573538259585405	47.806327565111	47.26446425450096
ASB1	ENSG00000065802	18	28.0833209487	0.950449213618386	0	0.10185	18	28.1851709487	0.947014668105668	58640.9753086419	0.0478957295417786	0.915870582601719	0	0.957446579849285	2.0366	53.57062146892655	24.534274652698702	54.0986301369863	45.66537220368648	60.612946454582534	24.745091184524853
ASB10	ENSG00000146926	39	34.59586752004	1.47242259362944	0	0.109673333333333	39	34.7055408533733	1.46776957598592	189.938454775873	0.0449331812560558	0.935011676774843	0.010785	0.938502235341771	0.3762	49.79661016949152	62.05875654748348	5.950684931506849	15.653886123721492	39.39288003262833	53.440540698013166
ASB11	ENSG00000165192	9	9.766345	1.60809559995223	0	0	9	9.766345	1.60809559995223	NA	NA	NA	0.011291	NA	1.1469	NA	62.40491915281257	25.69041095890411	12.339331619537276	NA	NA
ASB12	ENSG00000198881	1	0.648706	7.31281122479301	0.333333333333333	0.0509566666666667	1.33333333333333	0.699662666666667	7.53993318908831	NA	NA	NA	0	NA	1.3072	NA	24.534274652698702	32.2	0.4594431985998	NA	NA
ASB13	ENSG00000196372	23	28.7944424827	1.13165533492661	0	0	23	28.7944424827	1.13165533492661	9993.03705544031	0.0322073362767696	0.927201629622037	0.001324	0.957075856048164	1.3545	31.28813559322034	51.19335003416078	34.04383561643836	31.198381009681114	46.04090194022024	36.70104294121075
ASB14	ENSG00000239388	40	38.71411960371	1.34497102473556	0	0.03438	40	38.74849960371	1.34377768552751	11927.5942609284	0.0422427728772163	0.917166924153104	0.001002	0.957364248615452	0.6802	46.01129943502825	50.49419266681849	10.597260273972603	19.947492205874312	55.51477014507953	29.1848744392006
ASB15	ENSG00000146809	46	44.95716448791	1.30826368257699	0.333333333333333	0.28184	46.3333333333333	45.23900448791	1.30836612926964	14924.9613349105	0.042465902864933	0.917145235780509	0.001063	0.957320494252165	0.6543	46.282485875706215	50.60350717376452	10.052054794520549	21.489908658316466	55.64295286371846	31.1367476548389
ASB16	ENSG00000161664	41	35.90771025485	1.48150410437758	0	0	41	35.90771025485	1.48150410437758	6668.11837607132	0.0428131781518459	0.917140856045968	0.001382	0.957326895832926	0.4789	46.80225988700565	51.361876565702566	7.1068493150684935	15.303834162883561	55.69539124861621	30.82794383266328
ASB16-AS1	ENSG00000267080	NA	NA	NA	NA	NA	NA	NA	NA	NA	NA	NA	0	NA	NA	NA	24.534274652698702	NA	NA	NA	NA
ASB17	ENSG00000154007	13	15.28649804523	1.35208005224997	0	0	13	15.28649804523	1.35208005224997	58640.9753086419	0.019919017329812	0.93745650526536	0	0.957548635090528	1.2121	14.796610169491526	24.534274652698702	28.591780821917805	19.581031559372093	30.54244595933112	12.008390141583632
ASB18	ENSG00000182177	21	36.4601703918	0.829410366605675	0	0	21	36.4601703918	0.829410366605675	58640.9753086419	0.0431830622255802	0.91684129262669	0	0.957366068606706	2.7725	47.3502824858757	24.534274652698702	65.06849315068493	55.6309139637915	57.56569364330245	29.132436054302858
ASB2	ENSG00000100628	45	60.74128866719	0.949846407939282	1	0.580133333333333	46	61.3214220005233	0.959139949016036	58640.9753086419	0.0603157170116901	0.897531799760038	0	0.957382354909124	1.9171	65.64406779661017	24.534274652698702	51.34794520547945	44.691790187605974	69.19536211618015	28.415778127367005
ASB3	ENSG00000115239	39	46.50388314969	1.0953867404739	0.333333333333333	0.353366666666667	39.3333333333333	46.8572498163567	1.09516586097535	538.180544294561	0.0478565879166126	0.916695882162883	0.006643	0.95069199544505	1.1915	53.50847457627118	58.797540423593716	27.76164383561644	33.993327134496525	58.288178057449166	50.01456621802715
ASB4	ENSG00000005981	27	24.95472388438	1.49206868616009	0	0	27	24.95472388438	1.49206868616009	1386.25650905871	0.0570773668587208	0.908046858798427	0.003799	0.956050306343593	0.6912	63.07909604519774	55.70029606012298	10.791780821917808	14.942843078269433	66.48021907591914	44.123987647847116
ASB5	ENSG00000164122	30	30.58324472741	1.33048366702507	0	0.04138	30	30.62462472741	1.3286859171871	58640.9753086419	0.0330835841596126	0.925738856588162	0	0.957580606314768	0.864	32.43502824858757	24.534274652698702	14.997260273972604	20.625717879997808	46.75173337994523	4.96416710365321
ASB6	ENSG00000148331	17	21.61672794312	1.17960637474605	0	0	17	21.61672794312	1.17960637474605	58640.9753086419	0.0364751555025577	0.917843162494665	0	0.957521531683342	1.3617	37.59887005649718	24.534274652698702	34.342465753424655	28.206530656894387	51.290566917205616	16.73949775680242
ASB7	ENSG00000183475	5	25.84458605794	0.406779001419205	0	1.0155	5	26.86008605794	0.391399896711568	58640.9753086419	0.0774663910269737	0.889610347323279	0	0.957257623986618	7.5741	76.29378531073446	24.534274652698702	88.94246575342466	85.90493901438495	74.99854337819728	32.84390840762104
ASB8	ENSG00000177981	5	7.40774180608	1.41919564476624	0	0	5	7.40774180608	1.41919564476624	58640.9753086419	0.0551219992339611	0.910537167849672	0	0.957541674880822	1.4941	61.43502824858758	24.534274652698702	39.56164383561644	16.933763605535205	65.4955427372837	13.494144380353092
ASB9	ENSG00000102048	2	7.527592	0.836362228701023	0	0.015855	2	7.543447	0.83460434226846	NA	NA	NA	0.043974	NA	2.789	NA	74.19494420405374	65.21643835616439	55.2535141935131	NA	NA
ASCC1	ENSG00000138303	34	35.89182248101	1.26116785352401	0.333333333333333	0.536396666666667	34.3333333333333	36.4282191476767	1.25302142502442	8.25415482923169	0.0647688508033752	0.997345934977834	0.112346	0.871137179486326	-0.102	68.67231638418079	85.60236848098383	2.361643835616438	24.290324345019968	5.511856901474104	82.19425508361009
ASCC2	ENSG00000100325	40	86.01621265625	0.605343661470237	0	0.0331336666666667	40	86.0493463229167	0.605110571319585	58640.9753086419	0.0708096921443939	0.893897337115918	0	0.956705643912831	6.3586	72.54802259887005	24.534274652698702	85.52054794520548	72.05053875184598	73.4894831905844	40.79706345044573
ASCC3	ENSG00000112249	154	225.44638107553	0.780810160220345	7.33333333333333	12.4956666666667	161.333333333333	237.942047742197	0.772639230719808	15.6508508545758	0.168418660759926	0.792190754968029	0.080872	0.876688805645849	1.9442	94.49717514124293	81.53951263948986	52.11506849315069	60.26363288300607	86.53498805570122	80.27734079123697
ASCL1	ENSG00000139352	1	1.1582467514	4.09572874921217	5.66666666666667	27.0803333333333	6.66666666666667	28.2385800847333	0.450277411983936	58640.9753086419	0.0992637500166893	0.873231449876023	0	0.9575669442583	1.4052	84.045197740113	24.534274652698702	36.38904109589041	82.27314992069135	79.0013400920585	7.708442579968533
ASCL2	ENSG00000183734	0	1.9388378466	1.54511749335169	3.33333333333333	2.22567	3.33333333333333	4.1645078466	1.97517415474532	58640.9753086419	0.0291385594755411	0.933540285387198	0	0.957544202985815	2.2791	27.423728813559322	24.534274652698702	58.457534246575335	7.679264890882237	41.56033327506846	13.080463788381977
ASCL3	ENSG00000176009	NA	NA	NA	NA	NA	NA	NA	NA	NA	0.0304294358938932	NA	0.005916	NA	NA	28.966101694915253	58.13254383967206	NA	NA	NA	NA
ASCL4	ENSG00000187855	6	6.9699571792	1.69906289923284	0	0	6	6.9699571792	1.69906289923284	58640.9753086419	0.0165898408740759	0.937688615320512	0	0.95756030689135	1.2486	10.564971751412429	24.534274652698702	29.92876712328767	10.665645681780887	27.244654197984033	9.363164947852937
ASCL5	ENSG00000232237	NA	NA	NA	NA	NA	NA	NA	NA	NA	NA	NA	0.003336	NA	NA	NA	55.05807333181507	NA	NA	NA	NA
ASDURF	ENSG00000286053	1	1.04453048038	4.54162382764049	0.666666666666667	0.716266666666667	1.66666666666667	1.76079714704667	3.2892530770911	NA	NA	NA	0	NA	1.3823	NA	24.534274652698702	35.3068493150685	3.13952852376525	NA	NA
ASF1A	ENSG00000111875	5	14.64013240216	0.718096983002042	2.33333333333333	12.8172666666667	7.33333333333333	27.4573990688267	0.494544707827744	58640.9753086419	0.0760807320475578	0.892642830430012	0	0.957442815049811	3.3411	75.53672316384181	24.534274652698702	70.44931506849315	79.31411693923317	74.06047893724873	25.042242032278736
ASF1B	ENSG00000105011	10	15.89931939373	1.06685190829056	0.666666666666667	2.11173333333333	10.6666666666667	18.0110527270633	0.987927789745724	58640.9753086419	0.049342792481184	0.91542808097983	0	0.957499428930981	1.7781	55.23728813559322	24.534274652698702	47.71232876712329	42.31253076628562	61.35291033036182	19.617782438967552
ASGR1	ENSG00000141505	30	45.35994022908	0.897058227787591	0	0.141293333333333	30	45.5012335624133	0.894272625348388	559.859679697794	0.0417744964361191	0.917762970386604	0.007028	0.947207712877973	2.3032	45.36158192090395	59.08676838988841	58.87671232876712	50.226986818355854	51.60519722659209	51.15073122414496
ASGR2	ENSG00000161944	28	38.69873093046	0.991993811037731	0	0	28	38.69873093046	0.991993811037731	58640.9753086419	0.0371714010834694	0.917655789539398	0	0.957445451935133	1.7657	38.56497175141243	24.534274652698702	47.45205479452055	41.94607011978341	52.211151896521585	24.83248849268776
ASH1L	ENSG00000116539	20	241.51549403115	0.120331902336194	3.33333333333333	17.306	23.3333333333333	258.82149403115	0.127403540800145	2.35417943626905	0.177129089832306	0.11686891728654	0.535895	0.258428978827733	1.3931	94.9774011299435	97.61785470280118	35.85205479452055	99.12487009790516	99.7785934859873	99.44648371496825
ASH1L-AS1	ENSG00000235919	NA	NA	NA	NA	NA	NA	NA	NA	NA	NA	NA	0	NA	NA	NA	24.534274652698702	NA	NA	NA	NA
ASH2L	ENSG00000129691	26	72.09167764842	0.500426807369522	6	15.070833333333301	32	87.1625109817533	0.493130053694913	58640.9753086419	0.0825197324156761	0.876783534497568	0	0.956680699247581	7.984	78.36158192090396	24.534274652698702	89.8027397260274	79.39616036755456	77.14269067179397	41.00099050282585
ASIC1	ENSG00000110881	20	62.59364749572	0.464296617998195	1	3.7842	21	66.37784749572	0.455580354471695	58640.9753086419	0.04760617390275	0.914595902488823	0	0.956773902990939	8.3934	53.19209039548023	24.534274652698702	90.63013698630137	81.96138489307006	62.52986074695566	40.23772067820312
ASIC2	ENSG00000108684	21	54.98873519418	0.549938877196958	1	3.28540666666667	22	58.2741418608467	0.539086620627032	20.1005660390933	0.0756872892379761	0.802445477294025	0.076567	0.894324972402337	6.447	75.32203389830508	80.8289683443407	85.82465753424657	76.415249138544	86.06304259162151	76.9038046961487
ASIC3	ENSG00000213199	38	65.4647321009	0.760844229613172	0.333333333333333	0.28328	38.3333333333333	65.7480121009	0.76330430964977	58640.9753086419	0.0296153444796801	0.930010990514338	0	0.957163449289849	3.7203	28.056497175141242	24.534274652698702	73.41917808219178	61.056719356779524	44.49105634213133	35.162850317543544
ASIC4	ENSG00000072182	25	56.66386193703	0.616196619438434	2.66666666666667	3.50579333333333	27.6666666666667	60.1696552703633	0.631618906691934	58640.9753086419	0.0456697009503841	0.915970790373378	0	0.957058188523471	5.4582	50.80790960451977	24.534274652698702	82.42739726027398	70.20729639555871	60.391539940569835	36.92244945522345
ASIC5	ENSG00000256394	38	37.61345462412	1.32421932948966	0	0.028012	38	37.64146662412	1.32323387288596	59072.7886846419	0.0225980132818222	0.937157920420339	4.32e-4	0.957507041029404	0.7398	18.75141242937853	49.30084263265771	11.917808219178081	20.839030793633427	33.25176251238129	18.679717998019
ASIP	ENSG00000101440	6	5.23648468827	2.26151633345704	0	0	6	5.23648468827	2.26151633345704	17.2176019858482	0.0334585681557655	0.975217684027436	0.164573	0.828970985215339	1.0611	32.98870056497175	90.61717148713278	22.21917808219178	5.846961658371157	8.425100506904386	88.45772883528521
ASL	ENSG00000126522	45	58.59412733764	0.98465319777996	8	9.09266666666667	53	67.6867940043067	0.984363816178009	8.27613700736815	0.055760994553566	0.996394030976894	0.100904	0.875913578432	0.5515	62.0225988700565	84.30425871099978	8.268493150684932	42.575069736914074	6.007108314397243	80.70267435762979
ASLP1	ENSG00000244723	NA	NA	NA	NA	NA	NA	NA	NA	NA	NA	NA	0	NA	NA	NA	24.534274652698702	NA	NA	NA	NA
ASMT	ENSG00000292336	22	16.38017	1.91785617644408	0	0	22	16.38017	1.91785617644408	NA	NA	NA	0.102479	NA	-0.2987	NA	84.49555909815531	1.5780821917808219	8.182464584586782	NA	NA
ASMTL	ENSG00000292339	28	28.894036	1.32860987568614	3.33333333333333	2.65196666666667	31.3333333333333	31.5460026666667	1.3383466920092	NA	NA	NA	0	NA	0.9021	NA	24.534274652698702	16.26301369863014	20.19909205272657	NA	NA
ASMTL-AS1	ENSG00000292331	NA	NA	NA	NA	NA	NA	NA	NA	NA	NA	NA	0	NA	NA	NA	24.534274652698702	NA	NA	NA	NA
ASNS	ENSG00000070669	34	49.41703955569	0.915991996372602	6	6.2582700000000004	40	55.67530955569	0.935232682685919	9.35450104793498	0.0663566887378693	0.967252702619398	0.116408	0.858209237220869	0.8856	69.8135593220339	86.16716010020497	15.698630136986303	46.7100585243122	11.291732214647794	83.95968070850084
ASNSD1	ENSG00000138381	32	41.56880508879	1.03400743968478	0	0.193143333333333	32	41.7619484221233	1.02922529586396	4631.19092828014	0.0272118467837572	0.935033024345847	0.0015790000000000001	0.956928361283282	1.5374	24.71186440677966	51.82190844910043	40.986301369863014	38.937811081332384	39.340441647730586	38.67622210569248
ASNSP1	ENSG00000248498	NA	NA	NA	NA	NA	NA	NA	NA	NA	NA	NA	0	NA	NA	NA	24.534274652698702	NA	NA	NA	NA
ASNSP4	ENSG00000251470	NA	NA	NA	NA	NA	NA	NA	NA	NA	NA	NA	0	NA	NA	NA	24.534274652698702	NA	NA	NA	NA
ASPA	ENSG00000108381	24	23.8409265871	1.4157337027762	0	0.23565	24	24.0765765871	1.40187717936838	631.674383835544	0.0262493528425694	0.93648809331913	0.084528	0.879753448259514	0.1175	23.48587570621469	82.07697563197449	3.556164383561644	17.622928403434884	36.188312066655016	79.48493853055993
ASPDH	ENSG00000204653	20	25.15550800928	1.15529445200283	0.333333333333333	0.278533333333333	20.3333333333333	25.4340413426133	1.15810519664196	58640.9753086419	0.0213418323546648	0.937274089992334	0	0.957516572212801	1.3515	16.943502824858758	24.534274652698702	33.92876712328767	29.387956024722413	32.41857484122822	17.409543786051387
ASPG	ENSG00000166183	47	79.8321564043	0.750768516708328	0	0.171176666666667	47	80.0033330709667	0.749162157983068	58640.9753086419	0.0304802805185318	0.926795357569915	0	0.9570585607127	4.0208	29.056497175141242	24.534274652698702	75.26027397260275	62.19985779139091	46.268134941443805	36.91079648080172
ASPH	ENSG00000198363	91	102.0741316825	1.0612347880249	4.66666666666667	7.06846666666667	95.6666666666667	109.142598349167	1.03888849775202	7.67723905202251	0.0918938592076302	0.987822777034387	0.115845	0.869588151602089	-0.2086	81.80225988700565	86.08972899111819	1.93972602739726	38.19942022643986	7.294761987997433	82.55549729068345
ASPHD1	ENSG00000174939	15	26.49131354186	0.871875595132062	0	0	15	26.49131354186	0.871875595132062	58640.9753086419	0.0235055889934301	0.936730082350576	0	0.957423248095312	2.4562	19.892655367231637	24.534274652698702	61.12602739726027	52.08116829841929	35.38425683155626	26.265804346559463
ASPHD2	ENSG00000128203	8	33.14407463019	0.435512225827786	0.333333333333333	1.00616666666667	8.33333333333333	34.1502412968567	0.435130569255862	58640.9753086419	0.0540155880153179	0.908758958843371	0	0.95717774940312506	7.4956	60.259887005649716	24.534274652698702	88.73972602739725	83.25220149865996	66.18889471537611	34.883178931422236
ASPM	ENSG00000066279	242	339.18459117627	0.793657912767528	0	0	242	339.18459117627	0.793657912767528	6.9722050782021	0.119570568203926	0.797310101297713	0.123035	0.834857094937119	0.8903	88.74011299435028	87.08722386700069	15.852054794520548	58.45867745993546	86.20870477189303	87.59540872807784
ASPN	ENSG00000106819	9	14.46400537689	1.08581378483229	0.666666666666667	0.179463333333333	9.66666666666667	14.6434687102233	1.12982804249967	10.3614805701647	0.0334578864276409	0.997830105616766	0.098017	0.88203027398866	1.7437	32.9774011299435	83.95354133454795	46.81369863013698	31.373406990100094	5.214706053720207	79.2518790421255
ASPRV1	ENSG00000244617	8	9.16097434226	1.5756675191861	0	0	8	9.16097434226	1.5756675191861	210.835554403815	0.0318822637200356	0.937955058775778	0.021912	0.937402670365432	1.212	30.864406779661017	67.85242541562286	28.583561643835615	12.962861674779845	23.305948843442295	60.63042591621512
ASPSCR1	ENSG00000169696	50	86.17709720744	0.734383915756719	1.66666666666667	5.15243333333333	51.6666666666667	91.3295305407733	0.713291649878073	208.092931395878	0.0601523965597153	0.909939298665019	0.020829	0.937043790007898	4.3233	65.5367231638418	67.41516738783876	77.08493150684932	64.73226494557787	65.7169492512964	61.91225310260444
ASRGL1	ENSG00000162174	13	18.79647270039	1.09959828129268	1.66666666666667	1.53413333333333	14.6666666666667	20.3306060337233	1.11626507487352	64.7612180124612	0.0211981646716595	0.962080129739749	0.018988	0.937520755247771	1.4827	16.73446327683616	66.66363015258483	39.21643835616438	32.33058032051632	12.241449630018067	60.036124220707336
ASS1	ENSG00000130707	53	70.32573642805	0.947425995589842	9	10.1281	62	80.45383642805	0.9520857521876	12.6823311560944	0.05738066136837	0.958677475979163	0.084402	0.889228814376196	0.8395	63.305084745762706	82.04509223411523	14.394520547945206	45.277033309631896	12.917322146477886	78.30798811396609
ASTE1	ENSG00000034533	48	43.98073106895	1.38819582624021	0	0.0917033333333334	48	44.0724344022833	1.38530734988732	259.93486218967	0.0213543679565191	0.949976658258606	0.011152	0.938207291942561	0.3331	16.96045197740113	62.318378501480296	5.457534246575343	18.213641087348904	16.990036706869432	54.51844083202238
ASTL	ENSG00000188886	23	34.74894639058	0.93773733699789	0.333333333333333	0.409333333333333	23.3333333333333	35.1582797239133	0.937895000372388	1178.30097986117	0.0133739979937673	0.937851715376304	0.003876	0.954936170203092	2.0375	6.485875706214689	55.786836711455244	54.11506849315069	46.513154296340865	24.4421138495601	46.61772417409544
ASTN1	ENSG00000152092	38	126.64075259274	0.393305177380929	0.333333333333333	7.142	38.3333333333333	133.78275259274	0.375128632166039	33.1248340318467	0.0766063779592514	0.599094129144039	0.060341	0.895875846676993	8.1741	75.84745762711864	77.62240947392394	90.25205479452055	87.00979051577968	92.31486336887491	75.78511915166347
ASTN2	ENSG00000148219	44	124.82490295425	0.4532159347403	0.666666666666667	3.87433333333333	44.6666666666667	128.699236287583	0.445386932738442	3.76131943754591	0.106193773448467	0.466291186702339	0.217126	0.72447465621813	1.9346	85.91525423728812	92.65315417900251	51.86027397260274	82.60679319586501	95.15818912777486	93.17135698887141
ASXL1	ENSG00000171456	14	25.77035610738	0.849289230683286	1.33333333333333	3.87198866666667	15.3333333333333	29.6423447740467	0.792757214076151	24.5760099055088	0.128401577472687	0.899216155390326	0.421224	0.591079624004183	-0.0401	90.2090395480226	96.73878387611022	2.6027397260273974	58.54072088825685	68.32721552176193	96.17782438967546
ASXL2	ENSG00000143970	18	71.12346164335	0.375287840253488	1.33333333333333	7.1923	19.3333333333333	78.31576164335	0.361025705241294	3.29877809678659	0.0711781159043312	0.403357892270691	0.637133	0.402425241177356	2.0017	72.81920903954803	98.26007743110908	53.44931506849315	87.99431165563638	96.35261900600128	98.06560624599429
ASXL3	ENSG00000141431	24	85.79825969226	0.393392632855646	2	5.189	26	90.98725969226	0.396501754262421	3.24649931117114	0.133348762989044	0.409546316121137	0.848932	0.262643212885623	-0.9086	90.99435028248588	99.90434980642223	0.38904109589041097	85.59317398676366	96.2302627745732	99.38239235564878
ASZ1	ENSG00000154438	51	47.13572861296	1.3663086549998	0	0.09686	51	47.23258861296	1.36350676206508	2010.07013173039	0.0246676933020353	0.936776851296601	0.003715	0.956271529531418	0.4311	21.54237288135593	55.5864267820542	6.536986301369863	19.094240551331836	35.20946221523043	43.22088213016373
ATAD1	ENSG00000138138	18	35.11462554368	0.760132562948224	7	19.8537666666667	25	54.9683922103467	0.63520286415348	2.70445982653344	0.0559877157211304	0.998887528051824	0.236258	0.769360861280095	3.3289	62.22598870056497	93.17239808699614	70.37534246575342	69.93928786304217	2.61026627046553	91.6215113907825
ATAD2	ENSG00000156802	56	149.4610424149	0.468084430690772	2.33333333333333	12.3742333333333	58.3333333333333	161.835275748233	0.448269906551452	58640.9753086419	0.104812934994698	0.855188367143271	0	0.954376728468841	11.2566	85.6045197740113	24.534274652698702	94.73424657534247	82.40988896789366	81.62908582415662	47.40429994756161
ATAD2B	ENSG00000119778	37	157.65157071747	0.308753569456968	6.66666666666667	17.4188	43.6666666666667	175.07037071747	0.321003749668401	58640.9753086419	0.124272897839546	0.834152845370113	0	0.951391683705007	18.1305	89.58757062146893	24.534274652698702	98.3890410958904	90.26964940108297	83.80819204101847	49.647497523742935
ATAD3A	ENSG00000197785	26	65.21997525996	0.553152741007858	3.33333333333333	11.0610933333333	29.3333333333333	76.2810685932933	0.523385773968561	4.30654290513908	0.0548242777585983	0.607295510856581	0.707407	0.381424689300151	6.7277	61.124293785310734	98.85675244818948	86.65205479452055	77.41070940217688	92.11093631649479	98.31031870885043
ATAD3B	ENSG00000160072	38	62.7050927881	0.794328840728459	1.33333333333333	3.916	39.3333333333333	66.6210927881	0.770273470315001	58640.9753086419	0.0500365868210792	0.91418901081901	0	0.957218251166938	3.3103	56.11864406779661	24.534274652698702	70.21917808219177	60.48788492041787	62.943541338926764	33.98007341373885
ATAD3C	ENSG00000215915	32	47.83190230061	0.898614766573215	0.666666666666667	0.885333333333333	32.6666666666667	48.7172356339433	0.897925410219192	58640.9753086419	0.0456250496208668	0.916399635038978	0	0.957369649491234	2.2934	50.77401129943503	24.534274652698702	58.73424657534246	49.90975222884647	59.24954844724116	28.969294412398767
ATAD5	ENSG00000176208	52	149.57317335259	0.438017912280189	0	1.1621	52	150.73527335259	0.434640994558548	72.2087963341249	0.077416680753231	0.747368285158144	0.032615	0.917571711058855	9.7596	76.2542372881356	71.45524937371897	92.87671232876711	83.2850188699885	88.41111693759832	67.75621977509759
ATAT1	ENSG00000137343	28	41.53359233995	0.924285606306814	3.33333333333333	3.96350333333333	31.3333333333333	45.4970956732833	0.927960075039226	58640.9753086419	0.0370589680969715	0.917639525468599	0	0.957402689388566	2.1256	38.40112994350282	24.534274652698702	55.86849315068493	47.32811901766668	52.316028666317074	27.367010429412105
ATCAY	ENSG00000167654	16	53.33193958226	0.455659101731423	1.33333333333333	4.75526666666667	17.3333333333333	58.0872062489267	0.445835395270332	14.3556532733538	0.0559486895799637	0.691181987390054	0.079234	0.886235504470528	4.9268	62.186440677966104	81.28900022773855	80.21369863013699	82.58491494831264	90.09497174153702	78.7508011419915
ATE1	ENSG00000107669	34	64.52628898542	0.701506524382152	4	5.51406666666667	38	70.0403556520867	0.711139502340006	58640.9753086419	0.0737525746226311	0.892986146408677	0	0.957094219671066	4.4469	74.24858757062147	24.534274652698702	77.71232876712328	64.81977793578734	73.9031637825555	36.43302452951116
ATF1	ENSG00000123268	14	24.91251664081	0.878533719753472	0.333333333333333	4.6196	14.3333333333333	29.53211664081	0.754798790281393	116.347689093677	0.0713480189442635	0.915117423193792	0.015044	0.937856076578419	2.4195	72.88135593220339	64.94648143930768	60.66301369863014	61.72400590712684	61.784070383965506	56.80242381867972
ATF2	ENSG00000115966	14	49.41167722509	0.44294157053543	0.666666666666667	22.6453333333333	14.6666666666667	72.0570105584233	0.314949861097247	58640.9753086419	0.146555736660957	0.827297354911721	0	0.956955685202611	8.247	92.57062146892655	24.534274652698702	90.37260273972603	90.65798829513756	84.47241158305657	38.33828584746256
ATF3	ENSG00000162772	5	12.16977786662	0.863864157913458	1	2.81123333333333	6	14.9810111999533	0.790493745339245	58640.9753086419	0.0682395100593567	0.896185525881603	0	0.957478239640901	2.561	71.045197740113	24.534274652698702	62.586301369863016	58.81419898266149	71.49099807725922	21.92507137446833
ATF4	ENSG00000128272	1	3.45615033778	1.37258627512069	1	1.58466666666667	2	5.04081700444667	1.24896293920574	451.231144731911	0.0539800003170967	0.915406550826729	0.012979	0.937988362612629	1.9626	60.220338983050844	63.60737872921886	52.58904109589041	24.52004594431986	61.376216279205266	55.660432325351046
ATF5	ENSG00000169136	4	2.4810876491	3.68931707429117	5	2.419	9	4.9000876491	3.20508887733876	58640.9753086419	0.034338366240263	0.920505214206547	0	0.957588897570088	1.0301	34.40112994350282	24.534274652698702	20.931506849315067	3.2543893234151966	48.63368874905319	3.798869661481092
ATF6	ENSG00000118217	49	69.60354004217	0.893216877537193	2	3.29383333333333	51	72.8973733755033	0.883460555318865	41.1490240223769	0.0792633593082428	0.917819836887095	0.026128	0.936110461968974	1.9685	77.02824858757063	69.49214301981326	52.72876712328767	51.151342777443524	51.389617199790244	63.188253801782906
ATF6B	ENSG00000213676	43	79.97776579661	0.693305206253868	2.66666666666667	3.0967	45.6666666666667	83.07446579661	0.703493262898196	11934.3804025284	0.0399318113923073	0.917051752467226	0.001036	0.956405844139077	4.8212	42.53107344632768	50.54429514916875	79.64931506849315	65.43236886725373	56.237254559226244	42.62658043465595
ATF7	ENSG00000170653	9	39.06011949375	0.402078043428117	9.66666666666667	18.6683333333333	18.6666666666667	57.7284528270833	0.476090283051062	58640.9753086419	0.157973721623421	0.814608432414786	0	0.957074819568612	8.5719	93.71186440677967	24.534274652698702	90.93698630136986	80.61040310671115	85.26481384373362	36.71852240284332
ATF7-NPFF	ENSG00000267281	10	41.73346894775	0.406441632181558	6.66666666666667	14.055	16.6666666666667	55.78846894775	0.449923018584957	58640.9753086419	0.0104920556768775	0.938025779413918	0	0.957038195199577	8.6372	3.5480225988700562	24.534274652698702	91.05205479452054	82.32237597768419	22.775738507253976	37.155508943657864
ATF7IP	ENSG00000171681	18	86.57018182535	0.308325219477229	0.333333333333333	10.7693666666667	18.3333333333333	97.3395484920167	0.278285007948234	16.815177355649	0.27977854013443	0.411233754021907	0.181206	0.792356370720423	10.7758	98.75706214689266	91.40059212024596	94.20821917808219	92.72001312694853	96.20695682572976	90.59604964167104
ATF7IP2	ENSG00000166669	33	45.71449079251	0.965231843251039	0.333333333333333	0.255326666666667	33.3333333333333	45.9698174591767	0.968145840857714	738.996216869447	0.052734836935997	0.914070739008801	0.005771	0.952431611218614	1.8185	58.954802259887	57.98223639262127	48.81095890410959	43.89870371383252	63.04259162151139	49.082328264289465
ATG10	ENSG00000152348	25	26.32936877521	1.32612674720857	0	0	25	26.32936877521	1.32612674720857	18.3960137445688	0.028838848695159	0.97522337728382	0.066725	0.89784317410576	0.3244	26.9774011299435	78.80209519471647	5.375342465753424	20.75151780342395	8.419274019693518	73.7400221406514
ATG101	ENSG00000123395	1	4.41983160632	1.07331340669342	0.333333333333333	1.00403333333333	1.33333333333333	5.42386493965333	0.972629263497702	58640.9753086419	0.0522292666137218	0.913749932607635	0	0.957525910781614	2.3594	58.457627118644076	24.534274652698702	59.72054794520548	43.57599956243505	63.31643652042184	16.19763444619238
ATG12	ENSG00000145782	11	12.632851023	1.44128306569547	1	1.46153333333333	12	14.0943843563333	1.3794550253753	136.380436483169	0.0401625521481037	0.938110834104827	0.018068	0.937588377099206	1.1107	42.898305084745765	66.34024140286951	24.224657534246575	18.44883224853689	22.245528171065672	59.48843442288644
ATG13	ENSG00000175224	20	52.98803315857	0.548463815470638	1	4.201	21	57.18903315857	0.528780460535493	503.873057933666	0.0956826061010361	0.874138904859199	0.004997	0.950575734473059	6.3379	83.02824858757062	57.13504896378957	85.45753424657534	77.0989443745556	78.73332168035891	50.061178115714036
ATG14	ENSG00000126775	25	47.16980819651	0.740220948630176	0	0.459998	25	47.62980619651	0.733072060504888	58640.9753086419	0.0531055480241776	0.911093517238793	0	0.957253019317471	3.7012	59.38418079096045	24.534274652698702	73.2931506849315	63.32658754033802	65.18673891510808	33.0420089727903
ATG16L1	ENSG00000085978	31	83.13674042003	0.503238762549327	3	15.0042333333333	34	98.1409737533633	0.46123052366687	19.6506894417899	0.106949880719185	0.667047394250908	0.048491	0.915534185089878	5.5779	86.12994350282486	75.1582782965156	82.88219178082193	81.61680249412022	90.6892734370448	70.55293363631067
ATG16L2	ENSG00000168010	68	86.45856192144	0.962399184364623	2	4.55566666666667	70	91.0142285881067	0.938365354194825	127.816988950706	0.0362799875438213	0.937619505331709	0.013021	0.937892743973037	1.5925	37.34463276836158	63.63015258483261	42.54246575342466	46.43111086801947	28.34586028083669	56.4353551243955
ATG2A	ENSG00000110046	92	225.68964755661	0.484781852045005	2.33333333333333	2.48942666666667	94.3333333333333	228.179074223277	0.490586593219656	146.669881490794	0.0731536224484444	0.809215783391885	0.028091	0.91769299892383	11.7951	73.9322033898305	70.0751537235254	95.21643835616437	79.54930810042116	85.74258579502418	67.53481326108489
ATG2B	ENSG00000066739	111	221.98792333265	0.585424660604093	0	0.5437	111	222.53162333265	0.583994322824664	3.72245514434464	0.0628667622804642	0.590254977288785	0.268634	0.684424162142858	8.9594	67.46327683615819	94.05146891368709	91.66027397260274	73.5491987091834	92.52461690846589	94.3250014566218
ATG3	ENSG00000144848	20	41.80583395824	0.695166585349408	3.33333333333333	9.96533333333333	23.3333333333333	51.7711672915733	0.636933190805598	58640.9753086419	0.0679213628172874	0.895949666689986	0	0.957254779036994	4.0913	70.81355932203391	24.534274652698702	75.66575342465754	69.84083574905651	71.79980189943483	32.95461166462739
ATG4A	ENSG00000101844	11	13.985196	1.30191341264746	1.33333333333333	3.45252	12.3333333333333	17.437716000000002	1.1384627564237	NA	NA	NA	0.059622	NA	0.9251	NA	77.52220450922341	17.07945205479452	30.727998687305146	NA	NA
ATG4B	ENSG00000168397	28	66.73043831816	0.575283222253069	2.66666666666667	4.7742333333333304	30.6666666666667	71.5046716514933	0.579759560441223	50.7945665928828	0.0887172073125839	0.85907654717319	0.074718	0.890133048569445	6.2752	80.67796610169492	80.50102482350262	85.24383561643836	73.8500246130285	80.75511274252753	78.10406106158597
ATG4C	ENSG00000125703	47	45.94595496427	1.30447761279296	0.333333333333333	0.476136666666667	47.3333333333333	46.4220916309367	1.29913158401479	139.399840541617	0.0196180678904057	0.955721365536433	0.01112	0.938372350556778	0.4948	14.401129943502825	62.300159416989295	7.375342465753425	21.90559536181152	14.135057973547745	53.88918021324943
ATG4D	ENSG00000130734	32	39.2727668276	1.0944595248229	1	0.545348333333333	33	39.8181151609333	1.10816602022964	18.6384682831128	0.0403587706387043	0.970742258402557	0.06845	0.895923249051708	0.6613	43.152542372881356	79.1528125711683	10.202739726027398	33.11272767051359	10.283749927168913	75.74433374118743
ATG5	ENSG00000057663	10	27.40919352965	0.618851452793493	0	0.482266666666667	10	27.8914601963167	0.608150993756932	107.970174565442	0.0772788226604462	0.907537194020182	0.021135	0.936976912118662	4.2995	76.19209039548022	67.48804372580278	76.92054794520547	71.84816496198654	66.62588125619064	62.075394744508536
ATG7	ENSG00000197548	63	74.59900395198	1.04160050817513	6.33333333333333	11.3473333333333	69.3333333333333	85.9463372853133	0.985179800138037	16.4476364376809	0.0663413032889366	0.963030807482429	0.075201	0.89470937988163	0.3895	69.80225988700565	80.57390116146664	6.104109589041096	42.49849587048078	12.078307988113963	76.62995979723824
ATG9A	ENSG00000198925	17	96.90575723318	0.263134315348237	1.33333333333333	8.70246666666667	18.3333333333333	105.608223899847	0.256496473716548	193.457171885678	0.145829558372498	0.79208827156079	0.024199	0.931902603962487	15.6201	92.49152542372882	68.76793441129583	97.6054794520548	93.82486462834326	86.5524675173338	65.0061178115714
ATG9B	ENSG00000181652	71	93.12830895115	0.928847850039849	0	0	71	93.12830895115	0.928847850039849	401.309910961466	0.0252421107143164	0.936566853269863	0.0078	0.938762968561353	1.9542	22.26553672316384	59.7494875882487	52.367123287671234	47.21872777990483	35.96690555264232	52.729709258288175
ATIC	ENSG00000138363	59	66.11355487289	1.10845164703787	5.33333333333333	6.49526666666667	64.3333333333333	72.6088215395567	1.09039531699902	774.470979359662	0.0489996932446957	0.915968112628941	0.029879	0.933307393334301	0.7011	54.88135593220339	70.64450011386928	10.991780821917809	34.305092162117816	60.40901940220241	64.58661073238945
ATL1	ENSG00000198513	24	59.65932365789	0.565752361999947	4	20.1922666666667	28	79.8515903245567	0.480753124915848	5.70298818242649	0.126497745513916	0.630559134772661	0.260948	0.733805146694417	1.5305	89.92655367231639	93.84194944204054	40.73972602739726	80.30410764097796	91.51080813377615	92.74019693526773
ATL2	ENSG00000119787	22	65.2496341435	0.481455729492907	2.66666666666667	12.2871	24.6666666666667	77.5367341435	0.445318561279028	58640.9753086419	0.0966581851243973	0.871293230805285	0	0.956758238410824	8.1292	83.32203389830508	24.534274652698702	90.13150684931507	82.6122627577531	79.38006176076443	40.36590339684204
ATL3	ENSG00000184743	46	58.91019108957	0.998398146116115	3.66666666666667	4.4224	49.6666666666667	63.33259108957	0.993409479615141	8.75292520297	0.0541419722139835	0.995732773665015	0.195978	0.810552793249418	1.6162	60.38418079096045	91.95627419722159	43.28219178082192	41.83667888202155	6.211035366777367	89.63467925187905
ATM	ENSG00000149311	289	344.05642945699	0.925917115990835	0.666666666666667	0.7946	289.666666666667	344.85102945699	0.925810183661203	7.54000585090356	0.132049828767776	0.922477514196668	0.121429	0.86015936989395	-0.0155	90.77966101694915	86.90503302209063	2.7342465753424654	47.49767543619756	47.893724873273904	83.76740663054244
ATMIN	ENSG00000166454	7	14.45321270916	0.909701812808667	0.666666666666667	1.33442	7.66666666666667	15.78763270916	0.887258898510589	58640.9753086419	0.0352951996028423	0.918036018242604	0	0.957475777947715	2.3382	35.96610169491525	24.534274652698702	59.42465753424657	50.806760378493685	50.422420322787396	22.128998426848455
ATN1	ENSG00000111676	15	85.2762349302	0.270850721529212	4	7.348	19	92.6242349302	0.300992927611794	3.99715839717335	0.147020548582077	0.294825766891685	0.814716	0.24387993578088701	0.1269	92.63841807909604	99.71760419038944	3.643835616438356	91.47842257835147	97.87915865524675	99.52805453592029
ATOH1	ENSG00000172238	6	20.24624935116	0.584917998737469	6.66666666666667	12.4773333333333	12.6666666666667	32.7235826844933	0.619151181025587	29.4488895520745	0.0527193509042263	0.943883351150723	0.067637	0.895382866780258	3.8236	58.949152542372886	78.98884081074927	74.05479452054794	71.07695673576546	18.965215871351162	76.20462623084542
ATOH7	ENSG00000179774	5	6.042043554	1.73997999431527	2.66666666666667	1.9946	7.66666666666667	8.036643554	1.74298107331725	2.85240166729664	0.0256155077368021	0.998976957337194	0.202264	0.81414445724312	0.3618	22.774011299435028	92.2250056934639	5.8054794520547945	10.10775036919543	0.09905028258462778	89.26178407038397
ATOH8	ENSG00000168874	5	18.9092288121	0.555973752986386	3.33333333333333	7.69893333333333	8.33333333333333	26.6081621454333	0.558468257014761	58640.9753086419	0.0621221475303173	0.897129056493328	0	0.957377212157662	4.8982	66.94915254237289	24.534274652698702	80.02191780821917	75.17365858994694	69.81879624774224	28.672143564644884
ATOX1	ENSG00000177556	3	6.42894345088	1.20605455424739	0	0.103226666666667	3	6.53217011754667	1.18699549895446	58640.9753086419	0.0284344162791967	0.934209773720643	0	0.95752719120946606	1.8815	26.491525423728813	24.534274652698702	50.2958904109589	27.84553957228026	40.58148342364388	15.947095496125385
ATP10A	ENSG00000206190	100	148.918191927	0.792913688073649	1	1.09760333333333	101	150.015795260333	0.794323053026014	37.9637041777242	0.100145854055882	0.857866007377137	0.059976	0.897563732830595	2.6136	84.25423728813558	77.59052607606468	63.18356164383562	58.41492096483072	80.83085707626871	73.9905610907184
ATP10B	ENSG00000118322	116	135.60035293981	0.998094260221263	0.666666666666667	0.640266666666667	116.666666666667	136.240619606477	0.998668905076083	1204.24225191619	0.0651994720101357	0.896738839344852	0.004047	0.954348800491136	1.2922	68.96610169491525	56.014575267592804	31.616438356164384	41.43740086419078	70.50049525141293	47.433432383615916
ATP10D	ENSG00000145246	84	135.59057814865	0.742763168417963	0.666666666666667	0.743533333333333	84.6666666666667	136.334111481983	0.744038247361886	51.1546906169961	0.0687766522169113	0.875562326659934	0.022386	0.936226321761484	4.2467	71.36723163841808	68.01411979048054	76.64109589041097	62.54990975222884	78.08658159995339	63.112509468041715
ATP11A	ENSG00000068650	76	182.3388504957	0.504441618833433	1	2.97723333333333	77	185.316083829033	0.502238518468665	4.36529884306039	0.0786028355360031	0.514320065973696	0.458786	0.545596933266388	2.2985	76.75141242937853	97.0758369391938	58.794520547945204	78.79997812175245	94.13855386587426	96.70803472586378
ATP11AUN	ENSG00000197595	NA	NA	NA	NA	NA	NA	NA	NA	NA	NA	NA	0	NA	NA	NA	24.534274652698702	NA	NA	NA	NA
ATP11B	ENSG00000058063	73	140.75383989326	0.630141778444806	3.33333333333333	5.34195	76.3333333333333	146.09578989326	0.632077733676861	58640.9753086419	0.0762594193220139	0.88293828572997	0	0.955970168716848	6.9417	75.63841807909604	24.534274652698702	87.34794520547945	70.16900946234207	76.08809648662822	44.43279147002273
ATP11C	ENSG00000101974	13	38.929269	0.530926205568199	28.6666666666667	43.4836333333333	41.6666666666667	82.4129023333333	0.654613564464189	NA	NA	NA	0.060935	NA	4.2205	NA	77.72261443862446	76.44383561643836	68.65941038122847	NA	NA
ATP12A	ENSG00000075673	71	109.21487931121	0.79203520704018	2.33333333333333	3.33636666666667	73.3333333333333	112.551245977877	0.791284832724914	58640.9753086419	0.092793881893158	0.874647799986943	0	0.956962249938446	3.7448	82.10169491525424	24.534274652698702	73.56712328767124	58.69933818301154	78.50608867913535	38.23923556487794
ATP13A1	ENSG00000105726	50	146.74071305794	0.431285038602467	1.33333333333333	7.17346666666667	51.3333333333333	153.914179724607	0.420840585556832	111.214214483907	0.109968528151512	0.775567778992327	0.032044	0.917319134791493	10.4453	86.81920903954801	71.2571168298793	93.77534246575343	84.25313132418093	87.1875546233176	68.35634795781624
ATP13A2	ENSG00000159363	71	147.46273780811	0.586602628113996	0.333333333333333	0.971233333333333	71.3333333333333	148.433971141443	0.585227815817815	337.982992839652	0.0710946172475815	0.8873043260536	0.059856	0.896645956599145	6.8114	72.75706214689266	77.56319744932817	86.9041095890411	73.48903352841437	75.4238769445901	74.98106391656471
ATP13A3	ENSG00000133657	49	144.25905273583	0.430968147391422	0.666666666666667	5.89	49.6666666666667	150.14905273583	0.419018270249499	4.34089728675312	0.143193423748016	0.442664554068771	0.17396	0.746057214210889	2.4681	92.13559322033899	91.04076520154862	61.273972602739725	84.33517475250233	95.63013459185457	92.46052554914642
ATP13A4	ENSG00000127249	97	130.16246282528	0.882217582020521	2	2.14166666666667	99	132.304129491947	0.884304480105317	12.6413000528595	0.0518478006124496	0.929739456250582	0.173795	0.816907912148429	0.3087	58.079096045197744	91.03621043042587	5.227397260273973	51.06382978723404	44.706636368933175	89.02289809473868
ATP13A4-AS1	ENSG00000225473	NA	NA	NA	NA	NA	NA	NA	NA	NA	NA	NA	0	NA	NA	NA	24.534274652698702	NA	NA	NA	NA
ATP13A5	ENSG00000187527	127	132.71582249519	1.10883790399209	1	1.9839	128	134.69972249519	1.10046963966372	58640.9753086419	0.0457688868045807	0.916722401148679	0	0.957581661992586	0.5661	50.92655367231639	24.534274652698702	8.449315068493151	33.61592736421812	58.142515877177644	4.731107615218789
ATP13A5-AS1	ENSG00000236508	NA	NA	NA	NA	NA	NA	NA	NA	NA	NA	NA	0	NA	NA	NA	24.534274652698702	NA	NA	NA	NA
ATP1A1	ENSG00000163399	13	133.10011035922	0.15528588984586	11	145.981	24	279.08111035922	0.12094119602479	15.4275386581502	0.253602147102356	0.228851539329612	0.306974	0.65039989591935	4.7762	98.22033898305085	94.9259849692553	79.45205479452055	99.26707870699558	98.76478471129757	95.01252694750335
ATP1A1-AS1	ENSG00000203865	NA	NA	NA	NA	NA	NA	NA	NA	NA	NA	NA	0	NA	NA	NA	24.534274652698702	NA	NA	NA	NA
ATP1A2	ENSG00000018625	51	109.40046504278	0.588680806232634	13	60.5826666666667	64	169.983131709447	0.46360459869716	3.33553126265436	0.208445876836777	0.597295702828485	0.644813	0.453382606994049	-0.4383	96.66101694915254	98.32839899795034	1.095890410958904	81.45818519936553	92.36730175377265	97.63444619239061
ATP1A3	ENSG00000105409	11	114.52075026956	0.158988778959679	11.6666666666667	137.256333333333	22.6666666666667	251.777083602893	0.127873430003469	3.76030394208866	0.312531054019928	0.164218062657691	0.700164	0.278050397947655	0.9966	99.10734463276836	98.78387611022546	19.693150684931506	99.09752228846469	99.42317776612481	99.26586261143157
ATP1A4	ENSG00000132681	79	100.05954782416	0.95201537812645	10	12.0921333333333	89	112.151681157493	0.946503478841374	454.678687865179	0.0686479955911636	0.897531308555993	0.010271	0.938385004197613	1.8333	71.29378531073446	61.7034843999089	49.16164383561644	45.74194607011979	69.20118860339102	53.848394802773406
ATP1B1	ENSG00000143153	2	30.16594410114	0.208705340060418	1.33333333333333	8.92736666666667	3.33333333333333	39.0933107678067	0.210410121432135	24.2428630164322	0.0850857645273209	0.803156585803291	0.064834	0.897442560402417	9.3855	79.27118644067797	78.36483716693236	92.31780821917808	96.19865448777553	86.04556312998893	74.14787624541164
ATP1B2	ENSG00000129244	10	34.55156425939	0.490924784428888	0.333333333333333	1.6237	10.3333333333333	36.17526425939	0.480398402361222	58640.9753086419	0.0577515996992588	0.89787453419528	0	0.957191745713369	6.5803	63.6045197740113	24.534274652698702	86.13698630136987	80.32051632664223	68.64767231835926	34.61516051972265
ATP1B3	ENSG00000069849	8	27.35722876846	0.52763566943732	0	0.371556666666667	8	27.7287854351267	0.520565523829637	797.775154558023	0.099129930138588	0.872510258389932	0.005288	0.952547324916209	5.6648	84.0225988700565	57.4675472557504	83.26575342465753	77.56385713504348	79.15865524675174	49.02988987939172
ATP1B4	ENSG00000101892	6	8.147788	1.45344916343188	0	0.222683333333333	6	8.37047133333333	1.41478241556851	NA	NA	NA	0	NA	1.4033	NA	24.534274652698702	36.28767123287671	17.097850462177973	NA	NA
ATP23	ENSG00000166896	17	20.68907543332	1.23249732280392	1	0.424833333333333	18	21.1139087666533	1.26417948502462	58640.9753086419	0.0245405845344067	0.936590837216959	0	0.957533564447699	1.2677	21.333333333333336	24.534274652698702	30.65205479452055	23.655855166001203	35.89116121890112	15.014857542387688
[truncated: 20,591 more rows]
